# Supplementary material for: MYC Recruits SPT5 to RNA Polymerase II to Promote Processive Transcription Elongation
Source: Mol Cell. 2019 May 16;74(4):674–687.e11. doi: 10.1016/j.molcel.2019.02.031 (PMC6527870; doi:10.1016/j.molcel.2019.02.031)
Supplement: Table S1. Mass Spectrometry Results of Pol II Interactome Data, Related to Figure 1 — HA-RPB3 was expressed in T-lymphomaMYC-Tet-Off cells treated with doxycycline (MYC OFF, 4 replicates) or in untreated cells (MYC ON, 5 replicates); after HA-immunoprecipitation, co-precipitating proteins were identified by label-free quantitative mass spectrometry. For all identified proteins, enrichment (log2FC) was calculated by comparing the signal to a control immunoprecipitation from cells not expressing HA-RPB3. Significantly enriched proteins are listed in bold. In case a protein was identified in at least 4 individual samples, enrichment for the missing experiments was imputed by the MICE package and put in brackets in order to calculate significance. [file mmc2.xlsx]

## Sheet: Blatt1
Gene name	MYC ON 0	MYC ON 1	MYC OFF 1	MYC ON 2	MYC OFF 2	MYC ON 3	MYC OFF 3	MYC ON 4	MYC OFF 4
POLR2I	8,25	8,17	7,85	8,96	8,27	9,46	8,35	7,96	8,16
POLR2C	7,79	8,27	7,69	8,60	9,46	8,45	9,46	9,46	9,46
POLR2D	8,15	7,81	7,55	7,86	8,00	8,87	8,13	8,40	8,37
POLR2J;POLR2J3	8,78	7,93	8,07	9,46	8,69	8,24	6,96	7,28	8,79
POLR2G	7,11	7,47	6,97	8,04	7,73	8,06	6,58	7,59	6,67
GTF2F1	8,55	8,57	8,46	7,01	7,52	7,53	7,67	6,93	7,72
POLR2A	7,70	7,24	6,81	7,48	6,65	7,83	7,50	6,59	7,39
GTF2F2	9,10	8,80	8,87	8,34	7,32	7,40	6,76	6,37	7,92
POLR2E	7,53	7,40	6,16	6,61	5,56	7,25	7,87	5,82	7,05
TCEA1	6,32	5,98	4,87	7,14	6,88	7,68	8,77	6,04	7,54
POLR2H	7,45	7,15	6,54	6,24	5,40	6,41	4,89	5,60	5,52
ASUN	7,90	8,06	7,13	6,74	4,26	6,51	7,15	5,00	6,42
RPRD2	5,82	5,76	4,69	5,55	5,27	7,10	6,46	5,38	7,22
INTS9	7,02	7,55	6,33	7,26	6,11	6,77	5,18	4,70	5,62
POLR2B	7,20	6,54	5,84	5,23	4,73	5,81	4,66	5,19	4,75
INTS6	8,36	9,11	8,25	7,72	6,35	6,94	5,99	4,39	5,84
INTS4	9,46	9,46	9,46	8,20	6,49	6,11	6,12	4,83	4,92
POLR2F	5,60	5,60	4,02	7,38	5,03	6,61	7,33	(5,82)	6,53
MED14	6,51	6,49	6,04	5,44	4,81	5,14	4,33	(3,74)	4,22
MED16	6,45	6,10	5,36	6,02	4,15	4,64	4,40	(3,08)	3,69
MED23	7,29	6,60	6,44	5,85	4,52	4,76	4,09	(3,08)	3,75
MED17	7,61	7,32	6,65	7,60	5,82	6,01	4,99	3,56	5,96
RPRD1B	6,73	6,69	5,65	4,69	3,58	6,28	5,86	3,85	5,00
IXL;MED29	4,56	4,74	3,40	5,92	3,26	5,32	4,80	3,96	5,30
INTS5	8,04	8,38	7,27	5,31	7,11	5,41	4,56	4,53	5,19
MED1	6,12	5,82	4,95	6,10	4,64	4,42	2,79	3,74	4,07
CPSF3L	6,83	7,63	5,75	5,37	5,68	5,89	5,63	3,45	5,74
INTS8	5,70	6,29	4,40	4,44	3,05	4,11	2,97	4,11	3,60
MED22	4,73	5,07	3,56	5,69	2,98	4,90	5,29	(2,97)	6,27
MED20	4,93	5,16	4,15	5,78	2,84	4,56	5,76	(1,91)	4,69
INTS12	5,55	5,86	3,91	5,08	3,52	(4,98)	5,08	4,26	5,09
POLR2K	5,21	5,55	4,75	4,56	4,93	4,24	(3,69)	(3,18)	4,61
INTS7	6,40	6,87	5,28	5,16	3,75	3,86	3,93	3,64	4,37
INTS1	7,37	7,72	7,42	6,37	4,07	5,06	3,87	2,97	4,82
MED27	5,26	5,64	4,46	5,61	3,89	3,63	3,50	3,18	3,87
MED21	5,05	(6,69)	(7,42)	6,45	4,35	5,61	3,56	(2,27)	(4,43)
INTS10	6,63	6,97	5,57	4,96	2,76	4,31	3,42	3,32	3,38
MED4	6,05	5,91	5,02	4,63	3,82	3,67	4,25	(2,38)	4,14
RPRD1A	4,65	5,32	2,73	3,72	(1,52)	4,71	3,15	(4,11)	(3,13)
MED8	6,57	6,04	5,45	6,87	4,42	4,98	6,33	2,27	6,08
MED6	5,32	5,42	5,10	4,78	(4,81)	(4,24)	(4,66)	(4,11)	(5,40)
TCEA3	5,99	4,39	0,71	3,85	-(1,37)	4,36	2,54	(3,64)	(0,61)
MED10	4,36	5,02	2,78	4,40	3,63	3,59	2,51	(2,65)	3,98
PPP2R1A	5,41	6,38	4,22	5,02	3,68	4,48	4,00	2,22	4,43
MED15	5,47	5,37	4,35	4,49	3,18	3,21	(2,97)	(1,60)	3,57
RECQL5	5,77	5,70	3,63	4,30	2,38	5,23	(2,11)	1,91	3,07
SUPT6H	5,92	4,80	3,95	3,77	0,78	3,91	2,32	2,65	3,01
MED24	5,10	5,11	-	4,35	-	-	-	-	-
INTS2	6,22	6,78	5,19	4,83	2,91	2,87	3,69	(1,35)	4,50
MED18	4,40	4,84	3,28	4,74	(3,63)	(4,82)	(2,11)	(1,91)	(1,15)
MED7	4,87	4,63	2,33	4,09	3,97	2,82	(4,09)	(0,31)	(4,82)
PPP2CB	4,76	6,19	4,29	3,40	3,13	3,96	2,11	2,38	3,13
VWA9	6,92	7,06	5,93	6,53	5,15	1,81	4,46	-(0,54)	5,40
MED11	-	4,54	(0,09)	4,90	3,44	3,81	(1,82)	(2,65)	(1,86)
SUPT5H	4,61	5,27	3,46	3,80	(1,07)	3,40	0,89	1,60	0,93
PAF1	4,43	4,16	3,86	1,85	(2,38)	5,71	5,53	3,08	3,65
MED26	4,79	4,42	2,03	3,59	2,64	(4,04)	2,38	(1,60)	2,84
BCLAF1	3,77	2,63	2,69	3,97	(2,38)	4,04	3,28	(3,64)	(3,57)
CDC73	4,11	4,49	4,10	2,18	0,68	4,82	5,40	(2,38)	2,22
MED31	3,89	4,21	2,83	4,19	3,36	(5,23)	4,16	(3,74)	(3,87)
MED30	3,29	3,07	(4,46)	4,03	2,70	2,72	(4,74)	(2,86)	(4,82)
DYNC1H1	4,51	4,89	-	2,75	-	-	-	-	-
CDKN2AIP	4,02	3,01	1,72	3,89	1,56	4,82	3,81	2,22	3,81
RBM22	4,22	3,72	1,77	0,36	2,09	2,92	1,53	1,21	2,77
PSMD11	3,01	3,80	-	3,57	-	-	-	-	-
WDR92;DKFZp434B156	3,43	3,41	-	3,29	-	-	-	-	-
CTR9	5,15	4,71	4,53	0,36	3,75	3,56	3,60	2,75	4,07
SERBP1	4,83	2,15	3,22	2,15	2,03	3,46	2,63	1,35	1,73
GTF2E1	2,81	4,29	-	3,00	-	-	-	-	-
RPAP2	3,37	2,45	2,07	4,25	(3,18)	(1,91)	4,74	(0,31)	4,30
XAB2	3,94	4,77	2,89	1,37	(1,21)	2,64	2,26	(0,13)	(0,94)
CCDC12	2,11	4,06	1,28	(3,80)	(2,27)	3,76	1,79	(2,65)	(1,64)
ELL	1,75	3,65	(1,13)	3,19	(1,02)	2,25	(0,90)	(1,49)	(0,53)
PCF11	3,08	3,83	1,73	2,09	0,28	1,89	0,82	1,25	1,17
MED19	1,58	1,41	0,79	4,13	2,35	2,11	3,10	2,86	3,92
EIF3A	5,87	4,32	(0,83)	0,92	(0,85)	2,42	(1,74)	(1,94)	(0,82)
SNRNP40	3,71	2,87	1,24	1,26	(0,76)	1,85	-0,24	1,72	2,11
PPP1R10	2,78	3,89	0,88	3,03	(0,89)	0,87	2,85	(0,01)	(3,07)
CRNKL1	3,91	4,45	(3,35)	1,84	(2,27)	0,95	(3,15)	(0,72)	(3,92)
SRSF10	2,05	3,91	(2,07)	1,53	(3,18)	2,45	(3,42)	(0,13)	(4,07)
XRN2	3,86	2,81	0,50	2,12	1,02	1,44	0,63	0,88	1,50
BCAS2	1,87	3,53	0,46	1,78	(1,18)	2,29	1,94	(2,04)	(1,08)
SRSF6	1,65	2,04	1,19	2,29	-0,04	3,16	3,36	(1,35)	3,51
EIF3B	3,21	2,20	3,17	(2,32)	(1,18)	2,56	-0,08	-(0,54)	-(0,40)
INTS3	5,64	6,43	4,62	3,69	2,17	0,37	0,06	0,28	1,13
EWSR1	3,04	4,59	2,05	1,43	(0,85)	1,31	0,84	-(1,02)	0,55
DDX42	4,33	3,27	-	-	-	1,09	-	-	-
THOC2	5,01	4,67	3,67	0,80	2,64	1,19	0,98	-0,18	1,83
MED25	2,65	1,63	2,35	3,65	1,32	0,81	1,34	-1,72	1,36
NCBP1	3,74	3,86	3,71	0,88	0,28	1,14	1,66	1,44	1,43
TRRAP	3,83	4,98	-	-	-	0,36	-	-	-
PSMC5	1,59	2,39	1,37	3,24	2,31	2,29	1,32	2,75	1,60
GTF2H2C;GTF2H2	1,52	4,02	-	2,07	-	-	-	-	-
RBM10	3,58	3,69	1,76	0,11	1,32	1,92	1,80	1,87	1,84
TAF15	3,80	3,20	-	0,73	-	-	-	-	-
GNAI3	4,30	2,21	-	0,61	-	-	-	-	-
DSP	4,97	3,67	3,51	(1,76)	(0,63)	-0,91	-0,46	(0,55)	-0,62
VEZF1	-2,61	-1,53	1,38	2,96	2,50	-0,19	3,20	0,94	2,95
SCAF8	1,80	1,91	1,31	2,92	2,27	2,68	3,64	1,35	2,30
ZRANB2	0,86	1,30	2,54	2,58	0,86	0,63	2,73	(1,30)	3,31
VIM	0,37	1,34	0,09	-2,50	(0,76)	5,52	3,75	0,22	3,44
ARID1A	1,73	4,25	3,76	(1,31)	(0,28)	(0,83)	1,63	-(0,18)	(1,36)
RPAP3	-	3,56	1,90	1,40	(0,28)	(2,97)	(0,92)	-(0,54)	(2,25)
POLR2L	-	4,94	(8,25)	(3,80)	5,95	(3,40)	(7,87)	(2,11)	6,86
SETD2	0,18	3,17	(3,63)	2,03	(0,78)	3,27	3,03	(1,35)	3,23
WDR82	2,51	3,58	3,35	-0,64	(0,68)	-1,61	(0,98)	(2,08)	2,05
NUMA1	4,07	3,44	4,80	-1,22	(1,08)	-0,14	-0,30	(1,14)	(0,22)
RBM5	2,28	2,26	3,59	-0,14	(2,27)	(0,44)	(0,13)	(2,08)	0,97
RTF1	1,57	0,25	3,81	0,88	(2,64)	0,09	1,05	0,42	1,60
RBM17	2,73	2,27	3,02	0,90	(1,32)	0,57	(1,72)	0,92	1,08
HDGFRP2	1,54	0,69	2,21	1,13	(1,80)	0,71	2,00	(0,08)	2,03
FAM76B	1,23	-1,71	1,58	1,36	(0,98)	-0,03	2,17	(1,36)	2,35
EIF3L	3,55	1,71	2,57	(0,65)	(2,46)	0,07	1,20	(1,09)	(0,27)
EIF4B	2,96	0,96	2,31	1,60	(0,77)	0,81	1,33	-(1,13)	(0,78)
NCL	1,35	1,36	2,16	1,18	0,89	1,73	1,82	1,53	2,45
EIF3E	3,52	1,31	2,46	-0,61	(0,24)	1,56	1,07	(0,35)	(0,53)
HSD17B10	-1,60	-0,15	1,55	1,21	2,06	(0,30)	-(0,38)	(0,72)	(1,45)
CDC42	-1,38	-0,96	1,74	(0,08)	0,40	(1,04)	2,41	-(1,81)	2,48
RPS2	1,60	0,39	1,89	0,76	1,21	3,51	2,28	0,31	1,47
EIF3I	3,46	0,79	2,93	0,42	(2,09)	2,47	0,01	(1,49)	1,65
SRP14	-0,17	-0,93	1,62	1,74	2,09	-0,21	0,26	-0,07	2,67
SAP18	3,16	2,98	1,63	-0,03	0,76	1,60	2,03	1,75	2,33
EIF3F	3,11	1,09	2,28	-0,65	(0,33)	1,98	0,95	(0,45)	(0,97)
RPS28	-0,33	0,81	(0,12)	1,03	-(0,71)	2,59	1,50	1,51	1,78
PPIL1	1,56	1,92	0,80	(1,94)	(1,92)	2,76	2,68	(1,35)	1,15
BUD13	1,16	-1,20	-0,07	(0,95)	(2,03)	1,40	(2,90)	(2,04)	2,90
RPS12	1,71	1,08	1,04	0,98	0,98	3,71	1,57	(1,25)	2,57
SAP30BP	2,93	1,40	2,65	1,23	(1,52)	1,36	0,75	(0,28)	1,00
RPL12	2,40	1,90	1,44	1,31	0,66	2,22	2,44	(1,25)	(2,03)
TCEB2	-0,51	-0,11	1,20	0,16	(2,03)	0,64	0,98	-(1,17)	2,39
MAGOH;MAGOHB	2,56	2,90	1,23	1,55	1,80	1,52	(2,03)	-(0,21)	(3,01)
IWS1	1,72	0,87	1,25	0,91	(0,13)	1,64	1,92	(1,84)	1,36
POGZ	-0,58	0,77	2,26	0,34	(1,02)	0,73	0,60	-(1,17)	-(1,26)
ZNF197	-0,45	-(0,05)	0,60	1,56	(1,15)	(0,07)	(1,80)	(0,72)	2,27
SLC25A5	-0,55	1,37	1,91	0,94	2,21	-0,30	0,13	(2,08)	(0,00)
CHTOP	0,55	1,32	-0,25	2,32	(1,39)	2,97	2,91	2,33	1,38
CSNK2B;CSNK2B-LY6G5B-1181;CSNK2B-LY6G5B--991	0,91	1,62	1,47	0,84	(0,13)	1,27	(1,32)	(1,30)	1,39
GRB10	0,95	-0,37	-0,03	0,82	1,32	1,74	1,68	-1,72	2,63
CDC40	0,42	3,23	0,60	1,31	1,09	1,94	1,97	(0,15)	1,91
TRA2B	1,78	2,11	1,87	1,11	1,07	1,77	0,85	1,56	1,71
CCT5	-	1,83	1,22	2,44	1,42	(2,72)	(3,75)	(2,33)	(3,98)
CCT3	1,41	1,82	1,46	1,91	1,15	1,43	1,29	(0,15)	(2,51)
SMARCB1	0,28	0,92	1,07	(1,89)	(0,13)	2,12	(0,22)	(1,51)	1,49
SNRNP70	1,63	0,69	1,16	2,35	1,72	0,93	1,06	-1,62	1,17
CPSF7	0,37	-0,23	0,13	2,08	1,30	0,13	1,70	-(0,66)	2,00
DKC1	3,69	2,84	1,67	-0,75	(1,08)	(0,71)	(2,68)	(0,85)	0,85
BTF3	-0,08	-2,16	0,71	3,15	2,42	-2,19	0,59	(2,08)	1,09
CCT7	2,02	2,13	2,24	1,49	(2,50)	(0,44)	0,09	-(0,07)	(0,43)
RPL28	-1,51	-0,57	-0,97	3,62	2,54	1,08	2,05	0,13	1,14
RPS23	1,10	-0,03	0,23	1,94	1,28	3,35	2,35	2,11	0,94
IKZF5	-	-(0,05)	0,86	-(0,42)	1,92	(1,00)	(2,23)	(0,92)	0,84
GATAD2B	2,68	1,59	0,76	0,52	1,22	1,18	1,39	(1,64)	1,42
PABPC1;PABPC3	2,25	1,35	0,81	0,78	1,56	4,16	(2,73)	(1,60)	(3,31)
SF3A1	1,66	1,88	2,10	0,49	(0,13)	0,69	0,71	-1,17	0,68
PHF5A	-0,57	0,71	-0,39	1,14	(2,42)	2,40	2,14	1,07	1,86
TPR	1,11	0,18	2,41	-0,23	0,77	(1,39)	(1,18)	(1,30)	0,12
CCAR1	0,95	0,38	-0,02	0,79	(0,90)	1,49	2,23	-(1,62)	1,22
ZC3H18	0,04	-0,24	0,72	1,76	0,69	1,07	1,34	(0,15)	1,80
SNRPE	1,61	1,42	0,93	1,46	1,23	1,59	1,21	1,84	1,11
HADHB	0,33	-0,51	-0,18	0,25	-(0,13)	(0,64)	1,72	-(1,35)	1,88
SCAF1	0,88	-0,87	-0,41	1,66	(0,69)	-(0,16)	(1,80)	(1,28)	2,54
SMAD3	-1,68	-0,97	2,14	0,70	1,51	-0,61	0,73	(1,09)	0,02
TCF7	-0,58	-0,20	1,14	0,23	0,03	0,62	1,36	-(1,02)	1,90
EIF3G	1,55	0,62	0,83	-(0,75)	(0,40)	-(0,03)	1,41	(0,85)	(1,88)
DCD	-1,06	-0,12	-0,66	1,08	0,24	0,99	2,57	(1,75)	2,13
CSTF2	-1,01	-0,52	0,02	1,44	(0,21)	0,62	1,28	-(1,81)	1,97
HNRNPM	0,68	1,82	0,94	0,62	0,85	1,40	1,38	0,60	1,19
SREK1IP1	-	(0,22)	-(0,48)	0,81	1,52	-0,41	-1,21	(0,73)	2,72
RPL13	-0,12	0,58	-0,61	2,79	2,58	0,74	1,43	1,33	0,56
SCAF4	1,33	1,84	0,12	3,12	1,64	2,09	1,01	-0,54	1,35
ZBTB14	-3,04	-1,15	1,09	-0,45	0,94	-	-	-	-
GNB2	1,84	0,14	0,77	-(1,28)	-(1,86)	(1,40)	(0,95)	(0,67)	1,23
ERH	1,00	1,98	0,23	0,72	0,52	2,20	2,47	2,04	0,59
SF3A2	1,30	0,26	0,91	1,33	0,80	0,36	1,24	-(1,02)	1,05
PLRG1	2,54	2,78	1,43	0,42	(2,31)	0,91	0,47	(1,23)	(1,00)
ATRX	-0,90	0,22	0,64	0,95	(0,63)	(1,04)	(1,74)	(2,50)	1,24
MAP7	0,26	-2,01	0,14	0,69	(1,28)	0,27	1,62	(0,08)	1,09
THRAP3	-0,48	-0,97	-0,91	3,08	0,33	1,22	1,80	(1,51)	2,51
RPLP2	1,28	0,60	0,70	0,08	1,85	1,68	0,93	0,45	0,25
RPS27	1,64	1,00	0,54	1,06	0,51	3,12	1,91	(2,11)	0,82
SF3B4	0,20	0,94	1,12	1,52	0,21	0,53	0,92	1,39	1,40
KHDRBS1	2,53	2,38	1,70	1,88	-0,94	0,70	2,20	1,46	0,78
EIF3C;EIF3CL	3,60	-0,05	1,69	(1,28)	(0,65)	2,17	0,77	(1,07)	0,22
PYCR2	0,74	0,13	1,21	1,97	(1,40)	-0,37	1,83	(1,01)	-0,33
NXF1	0,27	0,17	0,67	-0,10	-(0,97)	-0,22	1,89	(0,73)	0,13
MYH9	-0,55	2,12	-0,94	3,44	1,62	2,32	1,42	(2,86)	1,59
PABPN1	0,18	0,91	0,01	(1,06)	(1,85)	1,79	1,77	(1,56)	(1,91)
ATAD3A	-	0,58	0,28	1,68	(2,42)	(2,51)	-(0,38)	(2,75)	1,45
AQR	1,68	2,50	1,50	-0,25	(1,36)	0,17	0,91	(2,08)	0,20
CDK9	0,61	1,23	1,63	0,04	(1,28)	(2,14)	(0,87)	(1,84)	0,01
PHF2	0,78	-0,24	0,96	(0,28)	(1,62)	0,72	(0,63)	-(0,62)	0,73
SP2	-1,53	0,17	1,15	-0,74	0,55	-0,57	0,65	0,55	0,96
HNRNPF	0,88	2,11	0,17	1,28	1,81	0,83	-0,38	1,98	1,70
CMAS	0,25	0,11	1,81	0,62	0,97	(1,56)	-(1,25)	-(1,72)	-0,33
NPM1	-0,65	0,24	-0,07	0,45	1,08	-0,27	0,16	2,08	2,09
PPP2R1B	0,94	3,04	0,89	2,34	(0,13)	-0,15	0,30	(0,85)	1,28
BUD31	0,12	0,60	-0,18	1,54	(1,15)	1,50	0,48	(1,72)	2,16
LUC7L3	1,20	0,88	0,84	0,87	0,13	1,01	0,90	(1,98)	1,44
CGGBP1	-0,31	0,42	0,84	0,24	(1,92)	(0,89)	(2,20)	-(0,62)	0,79
KIF4A;KIF4B	-0,89	-0,31	-0,79	0,60	-(0,61)	0,54	1,74	(0,64)	1,54
RPL35A	-0,34	-0,38	-0,39	1,22	1,63	0,41	1,64	(1,62)	0,30
TCEB1	-2,29	-0,35	0,25	-0,94	-	-0,18	1,10	-0,53	0,95
ACTL6A	0,87	1,60	1,52	(0,34)	-0,01	0,08	(1,35)	(0,85)	-(0,58)
PELO	0,10	0,24	0,63	1,42	0,91	(3,35)	(0,51)	(2,11)	-(0,64)
PRDM10	-3,09	-4,2	0,16	-0,53	0,22	-	1,23	-	1,37
RUVBL2	1,86	2,35	1,82	1,79	0,01	0,82	0,87	0,50	0,24
RNPS1	2,24	2,48	2,01	1,37	1,13	1,96	-0,27	1,21	0,05
SF3B6	0,70	1,11	1,18	-0,15	1,90	0,75	-0,44	(0,33)	0,28
U2SURP	0,25	0,80	-0,51	2,55	1,44	-0,24	(2,91)	-2,11	1,32
EEF1G	0,92	1,43	0,31	1,48	1,11	0,86	-(0,56)	(1,87)	-(0,10)
PSMC2	-1,24	1,56	-0,78	2,65	0,65	(3,71)	1,59	(4,11)	1,51
EEF1A1;EEF1A1P5	-0,13	0,01	0,05	0,85	1,83	0,73	0,51	1,64	0,43
KPNA4	-1,35	0,29	0,02	0,03	1,39	(0,70)	(1,07)	(1,44)	(1,09)
HIST1H2AC	1,29	1,07	1,45	-0,02	1,78	-0,16	-1,05	0,85	0,71
PYCR1	0,56	-0,42	0,08	1,42	(1,41)	1,16	1,75	(0,15)	0,27
GATA3	-	(2,39)	0,61	-(2,50)	-(0,97)	(0,64)	1,47	(1,14)	-0,01
UPF3B	0,51	-1,48	-0,29	-1,60	(1,21)	0,42	1,37	-(0,66)	1,03
EEF1D	0,63	0,35	0,56	2,13	(1,90)	(2,14)	(2,20)	-(0,12)	0,76
POLDIP3	1,16	-0,03	-0,32	-0,56	0,63	0,95	0,79	(0,72)	1,62
ABCE1	1,12	0,01	1,01	1,09	0,28	-0,07	(2,41)	(0,38)	-(0,33)
SRSF5	-0,71	-0,43	0,05	0,16	-(0,37)	0,10	1,22	(1,09)	0,67
CCT2	0,43	1,95	0,97	1,10	(2,46)	(0,84)	(1,18)	-(1,02)	0,32
RPL14	2,99	2,24	0,96	1,11	-(1,20)	1,91	0,31	(1,56)	-(0,10)
VDAC2	-0,16	0,76	0,21	-1,35	1,06	-	-	-	-
YTHDC1	-2,56	2,93	-1,58	2,24	(1,22)	0,81	(2,00)	-(0,66)	2,77
RPS18	1,99	0,55	0,87	1,41	-0,37	2,53	1,87	-0,12	0,20
RBBP7	0,32	1,50	0,95	-1,30	(0,45)	0,38	0,30	(0,55)	0,61
SNRPD3	2,17	1,75	1,94	-0,37	0,64	1,13	0,10	1,36	-0,24
SET;SETSIP	-2,47	-3,06	1,06	3,35	2,46	(0,89)	-1,25	(1,07)	0,11
CREB1	-2,25	-0,92	0,38	-0,95	0,23	-0,01	0,55	-	1,30
SNW1	2,48	2,52	1,17	0,38	-0,61	1,80	1,51	(1,75)	0,41
SCAF11	1,41	-0,09	0,03	1,87	(0,45)	-(0,27)	(0,59)	1,17	1,18
RPL17;RPL17-C18orf32	-0,30	-0,14	-0,73	2,20	1,36	0,84	0,63	1,78	1,26
PKM	-2,62	-0,68	0,10	2,40	-0,32	1,20	2,09	(2,04)	0,61
SRRM1	-2,44	-2,57	-1,21	2,88	1,19	-1,04	1,03	-3,60	1,52
SNRPF	0,39	0,11	-1,65	1,21	(1,83)	1,66	2,07	(1,21)	1,64
SF1	0,16	1,16	0,01	0,29	-0,16	1,33	1,60	-1,13	1,01
DSC1	1,90	1,13	0,34	-(0,37)	(0,00)	(1,28)	(1,02)	(0,67)	0,89
RPL6	-1,71	0,53	-0,70	3,52	2,13	-0,01	0,19	-1,81	0,83
TRA2A	-1,45	0,70	0,57	2,68	1,34	0,59	(0,07)	(0,60)	-0,15
CHERP	0,72	1,11	1,10	0,46	-(0,38)	0,85	0,02	-(2,11)	-(0,68)
MFAP1	1,34	0,47	1,32	-1,47	-1,68	1,32	1,55	-2,58	1,34
RUVBL1	1,22	1,94	0,58	-0,06	0,44	0,60	0,50	0,30	0,72
HCFC1	-3,35	-0,86	0,78	0,93	-0,15	0,30	1,13	(0,92)	0,45
HNRNPA3	1,39	0,18	1,10	0,09	(0,05)	0,66	(0,25)	(0,72)	-0,04
HSP90AA1	0,63	1,61	0,39	2,72	0,67	-0,10	(2,09)	(1,44)	(1,60)
CALML5	-0,74	0,05	-1,00	-(0,23)	-(1,20)	-0,03	1,17	1,14	1,57
PPP1CB	0,96	1,39	-0,09	0,26	(1,40)	1,00	1,15	-(1,02)	(1,09)
HDAC1	1,42	1,31	1,65	0,07	(2,58)	-0,17	(0,35)	(0,55)	-0,58
PRPF8	3,33	3,60	2,52	0,43	-0,74	0,86	0,28	-0,97	-0,09
ARGLU1	0,35	-1,45	-0,95	0,51	-1,72	0,94	1,48	-1,11	3,17
SRRM2	0,30	0,47	0,12	0,31	0,00	0,91	1,11	1,62	0,88
TRMT10C	-0,16	0,10	-0,48	-0,10	1,54	(0,65)	(1,07)	(0,30)	(1,09)
RPLP0;RPLP0P6	2,29	1,51	1,84	0,59	0,09	1,03	0,80	0,01	-0,64
SRSF2	-0,65	-1,72	-0,56	0,59	0,48	-0,26	1,12	-	1,04
CWC25	0,10	-0,32	-0,99	0,86	(0,81)	0,50	1,35	-(0,97)	1,23
SRSF3	-0,46	0,28	-0,31	1,65	1,26	0,18	-0,09	(1,42)	1,10
PRPF6	2,26	0,85	0,82	-0,55	(1,25)	1,25	0,66	-0,62	0,00
ATP5A1	0,65	3,31	2,44	0,65	0,59	-0,29	0,67	0,73	-1,78
TRIP12	0,56	-0,88	0,85	-1,06	-	-1,15	0,25	-	0,35
NACA	-0,02	-1,22	0,81	1,29	1,35	-0,96	-0,35	-0,40	0,16
SP3	-2,30	-2,54	-0,78	0,41	0,04	-1,14	0,95	-	1,81
SYNCRIP	-0,10	0,03	-0,81	2,26	1,41	1,35	0,86	(0,13)	0,53
CCT8	1,50	1,30	0,79	0,96	2,00	(2,12)	(0,34)	(0,13)	-1,26
SSB	-2,94	-0,58	-0,55	0,71	-0,71	-0,26	1,15	(2,08)	2,07
PNN	2,84	2,18	1,22	1,03	-1,99	2,01	1,32	(0,88)	1,46
EIF4A3	3,50	3,15	1,92	-0,69	(1,25)	1,22	0,11	-1,02	-0,63
TUBB	-0,97	-0,07	-1,48	1,17	2,24	-0,47	0,71	1,09	0,40
EPB41L4B	0,74	1,03	-1,61	2,42	1,25	(1,85)	1,18	(1,25)	1,12
SMC4	0,68	0,53	1,51	0,33	-	-1,09	-0,60	-	-
RPS27A;UBB;UBC;UBA52	0,85	-0,49	-0,23	-0,73	0,81	1,10	0,52	1,42	0,66
NOP58	2,20	1,10	-0,02	0,21	-	-1,19	0,80	-1,69	0,52
SRRT	1,15	0,73	0,98	-1,28	-1,86	1,47	1,85	-1,35	0,95
RPL13A;RPL13a	-1,05	0,17	-0,22	1,58	0,88	0,38	(1,22)	(0,67)	0,63
PRDX1	-2,41	-0,66	-0,83	1,61	-0,13	0,25	(1,28)	(0,94)	2,25
RASA1	-1,91	-0,84	1,26	-0,26	-0,45	-	-	-	-
SMNDC1	-0,24	0,41	0,41	0,56	(2,11)	0,33	0,38	-(0,18)	(0,97)
EPB41	0,06	-2,12	-0,21	1,19	1,03	-0,40	0,64	0,46	0,14
GAPDH	0,82	0,88	0,68	-0,73	0,57	-0,58	-0,01	(0,85)	0,28
ELAVL1	0,47	0,78	-0,36	0,00	0,36	1,05	0,78	(1,36)	0,84
SRP72	0,21	0,98	0,26	0,40	-0,16	-0,06	0,58	-0,98	0,87
CBX3	1,33	1,81	2,08	0,13	0,11	0,88	0,34	0,64	-0,96
CSNK2A1;CSNK2A3	2,04	1,84	2,49	-1,96	-	-1,43	-1,53	-	0,15
SLK	-2,05	-3,33	1,41	1,82	-1,55	-2,00	1,19	-	0,59
ACTB	-0,49	0,22	0,22	0,08	1,40	0,14	-0,05	1,01	-0,12
RBMX	1,48	1,48	1,42	0,27	-1,20	1,53	1,09	-0,65	0,22
EIF6	1,11	-0,53	-0,98	(0,65)	(1,23)	0,50	0,22	(1,36)	1,92
RBM8A	0,84	1,06	0,92	-0,16	-0,02	2,51	0,18	2,16	(0,36)
ILF3	2,15	2,29	1,57	0,65	(0,17)	0,90	-0,81	(0,51)	(0,73)
RPL31	-0,71	-0,91	-0,68	0,56	0,60	1,04	0,88	0,35	0,64
ZNF148	-2,80	-2,82	0,45	0,57	0,54	-1,19	0,17	-0,01	0,17
RFC2	0,66	0,67	0,99	(0,31)	(1,36)	(2,37)	-0,30	(1,07)	(1,28)
U2AF1	-2,34	-0,29	-0,51	0,22	0,50	-0,68	0,83	-0,68	0,57
SRSF1	1,21	0,95	0,39	0,55	0,14	1,39	0,49	-0,21	0,25
RPS5	1,19	-0,46	-0,21	0,25	0,92	0,65	0,72	0,72	-0,12
PPIL4	-0,45	-0,98	-0,13	1,12	-	-	-	-	0,75
DUT	-2,00	0,08	-1,27	1,18	(0,57)	(2,51)	0,91	(2,86)	1,41
NSD1	-2,23	-1,97	-0,86	0,70	-	0,02	0,94	-	0,91
HELLS	2,00	2,08	1,13	-1,07	(0,67)	0,26	-0,28	(0,73)	-0,05
HNRNPH1	0,49	1,32	0,54	0,47	0,45	1,34	-0,65	2,50	0,73
LYAR	-0,04	-2,38	-0,64	-0,01	-	0,97	1,25	0,70	0,21
TUBA1B	-0,68	0,30	-1,04	-0,09	2,11	0,61	-0,32	1,69	0,37
ENO1	-1,89	-1,58	-0,88	0,53	1,46	-	-	1,03	-
PCBP2;Isoform	0,68	0,14	-0,38	-0,09	1,58	1,28	(0,09)	1,87	-0,40
RNF2	0,54	1,17	1,11	-1,97	-	-1,47	-0,61	-	-
ZSCAN26;ZNF187	-1,42	-0,13	-0,43	-0,63	0,96	-0,53	-	-	-
LUC7L2	0,28	-0,18	-1,35	0,64	0,19	0,28	1,02	0,51	1,27
CPSF6	-0,10	-1,52	-0,52	1,96	1,97	-0,37	-0,24	0,33	-0,27
MICU1	-2,67	-0,45	1,34	0,53	1,16	-2,57	-0,84	-	-0,66
PRPF19	1,97	2,41	1,60	-0,87	-0,64	1,03	0,07	1,28	-0,09
KIF2A	-0,04	-0,22	0,31	0,38	-	-	0,10	-	-
RPS26;RPS26P11	-0,09	-0,70	-0,53	-0,01	1,49	1,43	0,18	1,30	-0,23
DDX23	1,47	1,79	1,15	-0,85	(0,01)	0,34	-0,80	(1,14)	0,34
RPS16;ZNF90	1,94	-0,05	0,67	-0,49	0,79	3,01	0,23	1,49	-0,81
HIST1H2BC	-0,57	0,58	0,37	-0,79	0,16	-0,18	-0,20	0,16	0,47
TCERG1	-2,06	-2,26	-0,54	0,01	-	-0,73	1,00	-	-
H2AFV;H2AFZ	0,50	0,96	1,42	-1,27	1,94	-0,80	-1,82	-	-0,56
H1F0	-1,06	-0,04	-1,69	0,28	0,90	0,35	0,11	-0,18	1,68
SART1	0,49	0,44	0,26	0,84	(1,72)	-0,35	-0,91	(0,85)	1,31
RPL38	1,63	-0,40	-0,58	-1,15	0,10	0,47	0,96	-	0,33
RTCB	0,16	0,18	0,48	1,01	-0,99	-0,63	1,31	(2,08)	-0,03
ZSCAN21	-2,96	-2,02	0,52	1,72	-	-	-0,17	-	-
HNRNPK	1,44	0,89	-0,04	0,02	0,05	0,49	0,25	1,23	0,36
RPS17	-0,66	-1,17	-1,83	0,68	1,47	1,15	0,81	2,44	0,38
TCF7;TCF7L2	-2,10	-0,95	0,15	-1,09	1,37	-0,55	-1,02	0,27	0,18
ZNF292	-	-	-2,58	-	-	-	1,44	-	1,76
RPS8	1,46	1,55	0,40	-0,30	0,73	2,34	-0,43	1,94	-0,10
UTP14A	-3,62	-3,53	-2,61	1,12	-	0,55	1,27	-	1,95
RPL34	-2,09	-0,60	-2,05	1,04	1,74	0,12	0,35	(0,72)	0,58
RPL24	0,91	0,82	0,63	-0,82	0,42	0,89	-0,04	0,83	-0,53
RPS24	-0,15	0,83	-1,20	0,63	1,31	0,68	0,61	1,81	-0,16
SNRPD2	0,40	-0,30	-0,10	0,50	-1,37	0,22	0,74	0,89	1,33
TCP1	1,44	0,91	-0,15	1,75	1,18	0,44	-0,68	(1,36)	-(0,09)
DDX46	-1,54	-1,57	-1,70	1,05	0,25	1,48	1,40	(1,21)	0,63
ARL6IP4	-0,60	-0,06	-1,66	-	-	0,01	0,36	-	1,75
PRPF4B	-1,98	-2,41	-1,09	0,36	0,26	-0,20	-0,02	-1,52	1,21
KLF13	-0,85	-1,51	-0,95	0,53	0,63	-0,45	0,46	0,77	0,19
ZNF865	-3,97	-2,87	-0,34	-0,59	-	-	0,13	-	0,42
RPL10	1,01	0,43	0,44	0,66	-0,97	1,21	0,85	(0,50)	-0,09
TARDBP	0,36	0,77	-0,37	0,89	-0,38	1,38	0,41	-0,95	0,54
LRRC59	-0,15	1,11	0,36	0,16	0,45	0,80	-0,29	(1,44)	-0,37
PRPF38A	1,91	0,78	-0,26	-0,20	-(0,96)	0,96	-0,18	(1,42)	0,54
U2AF2	-2,15	-0,58	-0,42	-0,62	0,53	-0,57	-0,07	0,78	0,09
RBM39	-2,66	-0,67	-0,90	-0,44	1,17	0,00	-0,52	1,19	0,45
H2AFY	0,05	0,57	0,66	-1,36	0,72	-1,20	-1,13	-1,90	-0,08
ZCCHC17	-1,64	-1,54	-1,92	2,46	-0,34	-(0,03)	(1,28)	(1,30)	2,42
SMC1A	-0,19	0,21	0,90	-0,35	-	-1,28	-0,48	-1,44	-0,29
SUB1	-3,20	-1,63	-1,81	2,05	0,30	-0,47	0,97	-0,30	0,77
HSPA9	-0,43	0,10	0,04	1,38	1,88	0,06	-0,71	-1,59	-1,10
LSM14B	-0,70	-1,11	-0,56	-0,71	0,41	-0,65	-	-0,08	0,10
RPS11	0,18	-1,09	-0,28	-0,23	-0,48	1,26	0,57	0,43	0,11
RBM14	2,33	1,99	1,53	-1,48	-1,06	0,19	-0,16	-0,29	-0,34
RBX1	0,01	0,92	-1,14	0,78	0,17	(0,74)	0,68	-(1,02)	0,23
RBBP4	1,02	1,40	1,31	-0,94	-1,96	-0,07	0,37	0,26	0,26
CHMP4B	0,31	-2,09	-0,80	1,25	-	-	-	-	0,81
LBR	-3,87	-2,53	-0,73	0,05	-0,31	-	-	-	1,02
ACIN1	2,75	1,20	1,33	-0,57	(0,81)	0,65	-1,01	(0,38)	-0,36
CMSS1	-2,26	-1,68	-1,53	-0,05	1,70	-	-	-	-0,14
BUB3	0,86	-0,01	-0,17	0,83	-0,78	-0,49	0,42	-0,77	0,39
IK	1,20	2,02	0,64	-0,63	(2,24)	0,45	-(1,01)	(0,85)	-0,68
WBP11	-3,51	-1,76	-1,15	0,22	0,61	-0,62	0,14	0,05	0,29
RFC4	0,58	0,53	0,62	-	-	-0,77	-	-	-0,69
RPS20	0,80	-0,08	0,42	0,17	-0,49	1,71	0,37	(1,84)	-0,47
HSPA8	-0,36	0,12	0,47	0,20	-0,27	0,01	-0,07	0,10	-0,39
CDC2L1;CDK11B;CDK11A	1,32	-0,01	1,79	-2,34	-	-0,65	-0,43	-	-1,42
SF3B5	-0,11	1,24	-0,90	0,82	(0,09)	(0,81)	(1,33)	(1,81)	0,86
DNAJA2	-0,09	1,08	-0,93	0,81	-0,39	0,67	0,39	(1,42)	0,69
PDS5A	-1,13	-0,89	1,96	-3,53	-	-	-	-	-2,04
SF3A3	1,80	1,52	1,98	-0,61	-0,56	0,24	0,00	-	-1,66
GTPBP4	0,81	-1,47	0,30	-0,96	-	0,09	-0,49	-	-
CLTC	2,13	1,43	1,30	1,34	-0,58	(1,36)	(0,37)	-(0,95)	-0,92
RBM25	1,13	0,90	0,43	-0,30	-0,35	0,77	-0,36	-0,94	-0,13
SNRNP27	-1,44	-1,07	-0,16	-0,92	-0,61	0,40	0,45	-	-
EIF3D	0,80	-0,35	0,15	-0,37	-	0,26	0,01	-	-0,48
HSP90AB1	-1,35	0,49	-1,28	1,57	0,47	-0,64	0,42	-1,21	0,05
PRPF40A	-1,29	-1,01	-1,11	0,46	-0,60	0,93	0,50	-	0,90
PPIH	0,39	-1,33	0,61	-1,63	-	-1,29	-0,69	-	-0,28
RPL4	-0,09	0,89	-0,12	0,93	0,95	0,17	-0,56	(1,01)	-0,74
MCM7	0,86	0,37	0,43	-0,09	-	-1,03	-	-	-0,66
DYNLL1	2,08	2,07	1,61	0,30	-0,14	0,20	-0,95	0,95	-0,99
EIF2S2	-2,07	-2,76	-0,86	1,17	0,27	-2,03	0,22	-2,07	-0,17
SRSF11	-1,29	-1,45	-2,52	2,51	(1,34)	1,30	0,69	-(0,12)	1,55
TCF7	-3,24	-2,29	-1,13	2,01	-0,63	0,79	1,45	-(1,02)	(1,90)
RBBP6	-2,39	-3,08	-2,19	1,27	1,11	-0,61	0,08	-	0,50
RPS3	1,22	-1,40	1,05	-1,56	-0,86	0,24	0,21	-0,81	-0,96
HIST1H3A;H3F3C	0,29	0,15	0,29	-0,29	-0,53	0,45	-0,10	-0,14	-0,32
UBTF	3,40	2,56	0,00	-0,59	(1,21)	1,34	-0,37	-0,66	(1,33)
PCBP1	-0,88	-0,50	0,59	-0,54	-0,53	0,04	-0,03	-0,28	-0,71
FXR2	1,03	-2,27	-0,50	-1,52	-	-0,50	0,45	-	-0,45
EFTUD2	2,07	1,77	1,05	-0,34	-1,36	1,23	0,09	0,08	-0,38
HSPD1	-0,16	-0,65	-1,20	0,60	0,70	-0,93	-0,63	-	0,48
PA2G4	-0,55	-1,18	-1,31	2,48	0,39	-0,46	0,44	-	-
CAPRIN1	1,83	(1,55)	-1,43	0,37	(0,91)	1,90	(0,84)	-(1,72)	1,12
RPS27L	-0,36	0,03	-1,01	(1,48)	(0,17)	2,37	0,62	(2,75)	(2,09)
DDX3X;DDX3Y	0,52	0,00	-0,19	-1,23	-0,44	0,61	-0,11	0,06	-0,22
SNRPD1	-0,07	0,08	0,33	-1,01	0,56	-1,36	-2,37	0,39	0,62
RAN	-1,59	0,88	-1,30	-0,45	-	-1,77	-0,86	-0,61	1,63
RPL23	0,42	-0,53	0,35	-0,76	-0,19	0,84	-0,22	1,12	-0,89
RPL36A;RPL36A-HNRNPH2	-1,25	-0,90	-1,98	0,12	0,58	-0,09	0,33	-0,36	0,13
SF3B2	0,60	0,86	1,40	-1,42	-	0,13	0,53	-1,40	-2,53
DDX17	1,04	0,14	-0,17	-0,51	-1,01	1,11	-0,12	0,57	0,31
RPS3A	0,33	-0,32	-0,24	-0,65	-1,04	0,16	0,59	-0,46	-0,29
ZNF740	-1,22	-0,32	-0,33	-0,08	-	-2,31	0,02	-	-0,46
DDX39B	3,64	2,25	0,75	-1,13	(0,95)	0,64	-(0,95)	0,38	-1,19
DNAJA1	1,37	1,78	0,69	0,17	-0,96	0,48	-0,76	(0,73)	0,03
GTF2I	1,36	2,75	1,48	-0,96	-0,78	1,37	-0,03	(0,95)	-1,59
PUF60	-1,04	-1,43	-0,46	0,00	0,06	-0,56	-0,33	0,63	-0,38
SRSF7	1,00	0,43	0,07	0,13	-0,75	0,78	-0,40	0,65	-0,03
HP1BP3	0,28	1,64	0,73	-1,61	-1,30	-0,78	-0,83	0,54	0,42
MYL6	-1,47	-0,73	-1,44	-0,07	-	0,10	1,04	-	-
PPIG	-2,31	-1,29	-2,08	1,51	-	0,40	0,56	-	0,78
RPL19	-0,87	0,35	-0,89	0,45	0,34	-0,97	-0,97	-0,22	0,44
RPS4X	0,64	-0,12	-0,03	-0,12	0,87	0,92	-0,53	0,86	-1,33
NOLC1	2,21	0,16	-0,71	-0,91	-	1,61	-0,53	-0,17	0,35
RBM15	1,92	-0,16	-0,09	0,20	-	0,51	-0,19	-	-0,65
CCT4	1,28	2,36	0,45	0,44	(2,00)	(1,21)	-0,11	(0,92)	-1,24
RBPJ	-1,75	-0,53	0,13	-1,43	-	-0,92	0,20	-	-1,25
SON	-1,60	-1,84	-2,37	0,14	0,75	0,23	0,40	-0,25	-0,02
MPHOSPH10	-2,33	-2,58	-2,92	0,47	-	-	1,12	-	0,92
HIST1H1E;HIST1H1D	1,05	0,73	-1,07	-1,53	0,01	0,27	-0,70	0,81	0,49
HSPA5	-0,35	0,46	0,94	0,27	-1,39	-2,62	-0,42	-	-
HMGB1	-1,67	-0,36	0,55	-3,39	-1,19	-	-	-	-
LUC7L	-0,14	-1,20	-1,54	-0,17	-0,47	0,31	-0,16	-0,63	0,98
RPS19	0,76	-1,59	-0,49	0,15	0,49	0,97	-0,50	-0,59	-0,78
KRT1	0,79	0,04	0,50	-2,29	-2,22	-0,43	-0,23	0,23	0,70
GTF2B	0,58	1,39	0,73	-0,29	0,18	-0,42	-0,71	-0,44	-1,46
MAZ	-2,06	-2,04	-0,30	0,05	-0,09	-1,56	-0,54	-1,95	-0,47
GLYR1	-1,25	0,50	-1,17	-0,90	-0,24	-0,51	-0,01	-0,56	0,01
HNRNPL	-1,22	-0,17	-0,71	-0,44	-1,02	0,29	0,15	-0,75	0,15
CPSF3	1,48	1,15	2,12	-1,78	-1,54	-0,38	-0,66	-	-1,18
MRPL9	-0,61	0,59	-0,65	-0,43	-0,91	-	-	-	0,46
MCM3	0,12	1,65	1,80	-1,12	-1,18	-0,86	-1,47	-	-0,52
TUBB2A	-1,65	-0,59	-0,84	-0,48	-	1,24	-0,13	-	-0,20
SNRPB;SNRPN	1,31	1,12	0,25	-0,33	-0,67	0,52	0,54	-	-1,57
SMC3	-0,39	0,51	1,01	-1,08	-1,49	-0,74	-0,06	-2,34	-0,87
SP1	-3,56	-3,58	-2,55	0,02	-0,88	-0,44	1,08	-	0,92
DHX9	1,34	1,72	1,11	-0,13	-0,98	0,15	-0,55	-	-1,15
RPS7	-0,36	-1,80	-0,58	-0,39	-0,20	-0,88	-1,20	-0,33	0,39
HNRNPC	-0,37	0,22	-0,09	-0,68	-0,23	-0,25	-0,78	0,68	-0,58
PPP1CA	-0,45	1,18	-0,34	-0,14	-2,26	-0,41	0,29	-1,05	0,65
MCM4	0,01	0,34	0,28	-2,95	-	-0,75	-0,62	-	-0,98
RPL7	0,76	0,52	-0,82	-0,02	-0,11	-1,01	-	-	-
PSMD2	-2,28	-0,01	-1,27	1,81	-0,09	-	-	-	0,00
RSBN1	0,07	-2,62	-0,93	0,14	-0,05	-1,44	-0,93	-	0,08
PTBP1	1,50	0,98	0,06	-0,98	-0,22	-0,15	-1,83	0,11	0,17
RALY	0,06	0,48	-0,24	-0,15	-1,43	0,33	-0,09	-	-0,06
LEO1	-0,52	-0,96	0,18	-	-	-1,26	-	-	-1,11
CTCF	-2,49	-2,45	-0,36	-1,32	-0,55	-1,71	-0,79	-0,87	-0,21
WWP2	0,98	-0,29	-1,40	1,47	-1,12	-0,22	0,43	-0,05	0,29
NEIL1	-0,48	0,19	1,54	-1,87	-	-	-2,43	-	-
GNB2L1	0,19	0,94	0,20	0,78	-0,17	-	-0,47	-	-1,45
RPL21	0,03	-0,37	-0,08	-0,03	-0,03	-0,71	-1,34	-	-
RPL18	-3,07	-1,92	-4,09	0,29	1,67	-	-	-	1,07
TMPO	-0,83	0,51	-1,10	-1,59	-	-0,12	-	-	0,12
RPS6	-1,21	0,44	-1,29	0,52	-0,48	0,18	0,03	0,80	-0,25
RPL11	1,45	-0,75	0,03	-2,56	-0,82	-0,13	-0,74	0,14	-0,51
MCM2	0,30	-0,47	-0,22	-0,97	-0,89	-1,07	-0,37	-3,12	-0,57
RSBN1L	-1,76	-1,48	0,58	-0,38	-	-	-1,28	-	-0,80
HNRNPA2B1	-0,18	0,45	-0,97	-0,33	-1,10	0,00	0,12	-	-0,14
EIF2S1	-0,83	-2,36	0,00	0,41	-1,51	-1,69	-0,25	-3,24	-0,31
ZNF787	-1,04	-1,03	0,51	-1,37	-1,44	-1,60	-0,88	-	-0,18
HMGN2	-1,83	-3,00	-0,92	-2,06	-	-	-	-	-0,18
ZNF281	-3,72	-1,55	-1,05	0,30	-2,87	-0,81	0,76	-	1,03
RBM28	-1,93	-1,01	-2,34	0,48	-0,18	-0,67	-0,41	-	0,74
SNRNP200	2,63	3,74	2,61	0,10	-4,99	1,09	0,05	-2,16	-0,07
CHD4	1,39	2,30	2,38	-0,90	0,32	-1,24	-2,20	-	-2,84
HIST1H4A	0,92	0,85	-0,04	-1,73	0,20	-0,31	-1,37	0,59	-1,04
FRG1	-0,14	-0,94	-0,14	-2,58	-1,08	-1,91	-0,57	-1,54	-0,52
TRIM28	-0,98	-0,09	0,86	-0,66	-0,83	-1,87	-0,58	-	-1,67
RUNX2	-2,85	-1,24	-1,75	-0,24	-	1,11	-	-	0,64
PSIP1	-0,57	-1,78	-0,20	-0,70	-1,46	-1,74	-0,59	-1,37	-0,11
PARP1	1,03	-0,60	-0,32	-0,21	0,15	-0,66	-0,83	-	-1,36
DNAJB11	-1,81	-1,36	-0,63	-0,35	-0,26	-	-	-	-0,92
SSRP1	1,69	0,82	0,91	-0,17	0,74	-1,17	-1,75	-	-2,12
RPL32	-0,61	0,51	-1,25	1,07	0,62	-0,23	-0,77	1,11	-0,95
TCEB3	0,53	0,04	1,85	-2,16	-1,66	-1,21	-0,14	-1,19	-2,35
DHX8	-0,52	-1,30	-1,08	0,58	-1,23	-1,18	0,53	-	-
SMARCC1	0,45	-0,10	0,49	-0,99	-1,64	-0,89	-0,73	-	-0,55
RPS13	0,43	0,50	-0,65	0,11	0,21	0,63	-0,73	0,41	-1,29
MRPL48	-1,23	-0,61	-0,68	-0,08	-0,29	-	-	-	-0,90
SMU1	1,36	1,44	1,03	-1,14	-0,95	-0,02	-1,27	-	-1,21
LARP7	-0,54	-1,52	0,88	-1,99	-	-2,53	-1,70	-	-0,97
MCM6	-0,13	0,78	0,34	-1,69	-1,62	-1,16	-0,51	-	-0,72
NONO	1,08	0,50	0,32	-0,79	-	-0,54	-1,15	-1,65	-1,07
SNRPA1	-1,15	-2,07	0,18	-1,55	-0,24	-1,59	-1,41	-1,15	-1,02
SNIP1	-0,11	-0,56	-0,25	-1,60	-2,46	-0,50	0,04	-2,50	0,03
RPL23A	-0,46	-0,45	-0,62	-0,96	-0,76	-0,72	-0,75	-0,70	-0,50
C19orf43	0,34	-0,33	1,35	-1,45	-	-3,18	-1,26	-	-1,92
TP53BP1	3,98	3,10	2,98	-3,17	-	-2,33	-3,12	-	-2,26
RRP12	-0,05	0,97	-2,00	-1,50	-	0,43	-	-	0,60
FAM120A	-1,24	-3,26	-0,08	0,61	-	-0,48	-1,32	-	-
HNRNPAB	-1,09	0,32	-2,03	1,13	-0,62	0,39	-0,31	-	0,09
FIP1L1	0,24	-0,76	0,14	-0,93	-0,73	0,11	-1,17	-0,42	-1,09
ZNF652	-1,80	-1,29	-0,05	-0,13	-1,16	-3,05	-1,08	-	-0,61
FAM32A	-1,36	-1,22	-1,34	-0,65	-1,29	-0,98	0,32	-	-0,54
WWP1	-0,08	-2,61	-1,36	0,37	-2,58	-2,40	0,28	-	0,80
ZFP91;ZFP91-CNTF	-2,26	-0,99	-0,96	0,24	-1,47	-0,73	0,15	-	-0,62
LMNB1	-1,00	1,24	-3,31	0,00	0,43	1,13	-0,26	-1,30	0,07
ZNF771	-0,44	-0,48	-0,83	-0,18	-0,84	-1,67	-0,90	-	-0,44
ATP5B	-0,26	1,92	1,02	-3,27	0,04	-2,17	-3,33	-
ZNF48	-2,37	-2,17	0,19	-0,84	-0,21	-	-2,75	-	-0,35
EMG1	-0,17	-0,56	0,07	-1,76	-	-1,31	-0,33	-	-2,05
SRP9	-2,74	-3,18	-1,41	-0,21	-	-	-	-	-0,07
RPL8	-2,21	0,00	-1,61	1,64	1,05	-0,90	-1,40	-0,45	-0,93
CDC5L	-0,24	0,26	0,21	-0,78	-0,72	-0,06	-2,46	-0,04	-0,16
WDR33	0,54	-0,59	0,10	-0,89	-1,59	-1,38	-0,85	-	-0,73
S100A9	-4,32	-3,29	-1,49	-1,71	-	-	-	-	-0,01
NOP56	1,76	0,70	0,52	-1,02	-0,51	-1,06	-1,55	-	-1,52
SRP68	-0,11	0,92	-0,23	-0,36	-1,24	-1,45	-0,98	-3,03	-0,76
SND1	2,03	-1,66	-0,57	-1,17	-	-0,83	-	-	-1,05
PHF6	-0,84	-1,23	-0,13	-1,81	-1,33	-2,28	-1,16	-1,07	-0,59
METAP1	-0,53	1,13	-1,63	-0,58	-0,07	-1,26	-0,67	-0,02	-0,86
HNRNPUL2;HNRNPUL2-BSCL2	-0,53	-1,18	-0,47	-1,20	-1,09	-1,00	-1,01	-1,00	-0,68
RBM27	-1,39	-2,90	-2,29	0,15	0,31	-0,54	-0,89	-0,32	-0,41
DDX5	0,62	0,31	0,09	-1,29	-0,68	-0,30	-1,36	0,48	-1,28
MATR3	1,40	1,97	-0,45	-0,62	-	1,62	-1,11	-0,39	-0,94
MECP2	-0,14	-2,28	1,40	-3,03	-2,04	-2,42	-1,45	-	-1,08
SF3B1	0,52	0,52	0,78	-1,83	-1,78	-0,94	-0,96	-	-1,27
ZFX;ZFY	-4,72	-3,89	-0,01	-1,22	0,02	-1,98	-2,17	-	-1,25
EEF2	-1,36	-0,83	-1,06	1,30	-0,12	-1,42	-1,77	-2,87	-0,49
KRT2	0,63	0,06	-0,63	-2,70	-3,55	-0,52	0,24	-0,48	0,49
RPL26	0,53	-0,33	-0,67	-1,00	-0,46	-0,93	-0,99	-0,37	-1,40
NUP93	2,50	1,46	-1,55	-2,48	-	-0,11	-	-	-0,19
TUBB4B	-1,43	0,42	-1,45	-0,80	1,43	0,53	-0,45	-2,22	-3,10
RPL15	-0,40	0,97	-1,12	-1,25	-0,93	-0,83	-1,03	-	-0,54
WDR5	0,50	0,31	0,11	-1,25	-	-1,88	-1,91	-	-
HNRNPU	-1,32	-1,60	-0,74	-1,62	-1,11	-0,69	-1,04	0,00	-0,78
SNRPG;SNRPGP15	-1,39	-0,28	-3,40	1,80	1,60	-	-	-	-
RPL3	-0,44	-0,87	-1,80	-0,72	-0,36	-0,69	-0,57	-1,28	-1,00
HNRNPA0	-1,11	-1,06	-1,51	-1,91	-0,33	-	-	-	-
HNRNPR	0,38	1,28	-1,03	-0,18	-1,15	0,05	-1,61	-	0,06
SIRT7	-0,97	0,26	-0,53	-2,27	-0,66	-3,39	-	-	-1,64
CPSF2	0,97	1,22	1,27	-1,41	-1,00	-1,03	-1,59	-1,23	-2,41
HMGA1	-1,96	-1,61	-1,23	-0,05	-0,43	-2,13	-1,99	0,03	-0,23
EIF2S3;EIF2S3L	-0,89	-2,34	-0,69	-0,03	-0,42	-1,48	-0,89	-	-1,86
DHX15	1,61	1,14	1,36	-0,46	-2,09	-0,35	-0,34	-	-2,79
RPL5	-0,59	-1,21	-1,46	0,35	-0,08	-1,32	-1,00	-1,75	-1,30
SNRPB2	-0,53	-0,34	0,62	-2,92	-1,70	-2,65	-1,63	-3,40	-1,14
NHP2L1	-0,62	-0,68	-2,49	-0,87	-0,25	0,56	-1,06	1,40	-0,30
NAP1L1	0,12	-1,46	1,08	-1,19	0,37	-2,50	-2,90	-	-2,71
RPL18A	-0,06	0,37	-0,59	0,06	-0,06	-0,31	-1,48	-	-1,90
SFPQ	0,08	-0,46	-0,44	-1,31	-3,22	-0,33	-0,18	-	-0,36
RPL35	-1,73	0,19	-2,30	-0,04	1,00	-0,59	-1,10	0,75	-1,60
RPS14	0,23	-0,61	-1,26	-2,53	-0,38	0,11	-1,42	0,09	-1,06
RPL10A	0,85	1,23	0,36	-1,64	-1,03	-1,35	-1,44	-	-2,09
RPSA	-1,41	-2,39	-1,78	-1,04	-1,05	-0,17	-0,22	-0,52	-1,20
DDX41	0,61	0,07	-0,06	-2,40	-1,74	-0,99	-1,31	-1,09	-1,13
HMGA1	-1,83	-1,73	-2,02	-0,39	0,14	-	-2,07	0,25	-0,44
RPS25	-1,02	-0,15	-2,89	0,99	0,12	0,03	0,03	0,36	-1,70
YBX3	0,11	-1,37	-2,10	0,54	-2,30	1,12	0,27	0,53	-0,30
CDK13	-2,43	-3,74	-2,44	1,71	-0,57	-1,90	-0,62	-	-0,83
REXO4	-1,16	-1,00	-2,42	0,04	-1,31	-0,70	-0,47	-	-0,26
RPL7A	-1,11	-0,15	-1,16	-0,99	-0,30	-0,86	-1,09	-0,09	-1,95
RPS10;RPS10-NUDT3	0,65	-0,68	-0,40	-1,82	-1,14	-1,78	-1,12	-0,57	-1,81
RCC1	-0,48	0,27	0,22	-2,98	-	-2,94	-	-	-2,50
ABCF2	0,15	-0,83	-1,76	-0,67	-	-1,12	-0,15	-	-1,41
YARS	-1,00	-0,69	-0,15	0,63	-1,60	-2,71	-1,24	-	-1,54
ZNF319	-2,19	-2,92	-0,44	-1,44	-1,82	-3,09	-1,80	-	-0,60
ZNF524	-2,70	-2,18	-1,85	-1,27	-0,52	-1,63	-1,14	-	-
RPL37A	-0,80	-1,09	-1,57	0,32	0,29	0,02	-2,03	-1,60	-1,34
RPS9	-0,60	0,48	-0,35	-2,22	-0,90	-0,96	-1,89	-1,33	-1,56
EIF4A1	2,10	1,42	-0,11	-0,48	0,82	-1,25	-2,32	-	-3,21
CPSF4	0,57	-0,18	0,53	-1,10	-	-0,85	-1,43	-0,35	-2,75
YBX1	-0,92	-0,18	-0,85	-1,21	-1,28	-0,84	-1,74	-0,50	-1,01
SLTM	0,71	-2,35	-0,60	-0,98	-1,25	-1,57	-2,26	-2,44	-0,83
RRS1	-3,78	-0,39	-3,76	0,92	0,83	-2,22	-	-	-0,73
SUPT16H	1,19	-0,82	-0,14	-0,69	-2,15	-1,49	-1,67	-1,25	-1,01
CFAP20	1,10	0,49	0,47	-0,67	-3,08	-	-	-	-
PRPF4	0,17	-2,49	0,11	-2,79	-2,82	-2,26	-1,65	-2,96	-0,75
RPL39P5;RPL39	-1,55	-0,25	-2,39	-1,26	0,84	-0,24	-2,05	1,05	-1,38
KPNA2	-0,01	1,14	-1,32	-	-	-0,33	-1,18	-	-
MAFG	-1,70	-0,78	-0,76	-1,33	-1,61	-1,51	-1,87	-0,92	-0,85
TOP1	-1,20	-3,68	0,65	-2,20	-2,42	-2,10	-1,38	-2,78	-1,99
HNRNPA1;HNRNPA1L2	0,20	-0,03	-1,72	-0,32	-	0,12	-1,22	-	-0,91
RPS19BP1	-0,96	0,61	-1,77	-2,07	-0,81	-1,81	-	0,21	-
CHAMP1	-3,31	-2,05	-3,49	1,39	0,93	-	-	-	-
CSTF3	1,27	0,61	0,27	-2,36	-	-1,64	-3,07	-	-
HNRNPA3	0,99	0,90	0,16	-1,17	-2,66	-0,34	-0,94	-3,82	-1,97
RRP36	-1,37	-1,08	-3,19	1,24	-0,54	-1,02	-	-	-0,42
PRPF31	-0,66	-1,82	-0,99	-0,83	-1,40	-1,27	-1,79	-0,90	-1,16
IQGAP1	-2,46	-1,08	1,39	-2,05	-3,03	-2,75	-1,60	-	-2,27
DDX27	-2,76	-0,13	-2,80	0,96	0,35	-0,76	-	-	-1,74
DDX55	-0,82	0,86	-0,87	-1,13	-1,93	-2,45	-1,58	-	-1,12
RPL27A	-3,16	0,25	-2,27	0,40	-0,30	-0,08	-1,50	0,91	-1,44
FAU	-1,52	-0,79	-2,76	-1,77	-0,01	-0,13	-2,09	0,99	-0,84
FBL	0,75	0,36	-1,37	-2,28	-1,21	-1,60	-	-	-1,60
PRPF3	0,48	-2,14	0,41	-2,42	-4,42	-1,83	-0,96	-2,71	-0,88
WBSCR22	-0,95	-2,80	-1,54	-0,07	-1,76	-1,22	-1,56	-	-0,79
GNL2	-1,74	-0,53	-1,88	-0,71	-	-1,08	-0,92	-	-1,43
NUDT21	0,70	-0,06	0,29	-1,40	-0,12	-1,93	-3,18	-	-3,01
EBNA1BP2	-3,00	0,82	-3,90	1,50	-0,10	-1,23	-0,64	-	-1,22
DNMT1	-1,46	-1,28	-0,54	-2,46	-	-1,39	-1,29	-	-2,63
FTSJ3	-2,72	-0,89	-3,26	-0,91	-0,28	-0,59	-2,28	0,97	-0,25
RCC2	-0,65	0,06	-1,22	-0,78	-0,92	-1,54	-1,72	-1,99	-2,07
UBA52	-1,19	-2,13	-3,10	-0,50	-	-	-1,52	-	0,04
RPL22	-0,52	-1,59	-0,75	-3,13	-2,06	-0,98	-0,39	-	-2,89
RPS15A	0,45	-0,57	-0,28	-1,61	-2,18	0,58	-0,21	-2,30	-3,47
SF3B3	-0,28	-0,07	0,01	-1,58	-1,88	-0,29	-1,35	-0,86	-3,05
SKP1	-1,07	0,27	-1,19	-0,20	-2,12	-	-	-	-1,31
RPL22L1	-0,37	-1,69	-0,42	-1,94	-1,84	-0,11	-2,40	-1,27	-1,62
ZNF593	0,29	0,12	-1,60	-2,26	-	-0,32	-	-1,56	-1,54
PWP1	-1,01	-0,66	-2,96	-0,47	-	-	-	-	-0,43
DIMT1	-0,44	0,13	-1,33	-1,20	-1,26	-1,11	-1,62	0,19	-2,23
FIZ1	-2,18	-2,28	-0,45	-1,65	-2,02	-2,87	-2,29	-	-1,83
RBM26	-1,12	-2,78	-2,73	0,75	-0,70	-	-2,60	-	-0,70
RPS15	0,77	-0,57	-1,68	-0,12	-1,53	-0,79	-1,96	-0,26	-1,51
ABCF1	-0,34	-0,10	-0,29	-1,79	-0,80	-2,79	-3,54	-	-2,17
PES1	-1,95	-1,99	-1,18	-1,53	-3,43	-1,34	-1,30	-1,78	-1,03
RPL27	-0,62	0,30	-0,11	-2,44	-2,33	-1,52	-1,69	-0,72	-2,93
NAT10	0,13	-0,41	-1,12	-2,11	-	-2,91	-2,34	-	-1,77
ZNF444	-1,56	-0,99	-2,17	-1,43	-	-3,24	-1,54	-	-1,50
C9orf114	-0,69	1,02	-2,14	-1,67	-	-1,79	-	-	-1,35
BRD2	0,00	-1,10	0,43	-2,82	-4,11	-3,48	-2,67	-	-0,87
SMARCA4	-1,08	-0,36	0,92	-3,10	-2,98	-1,53	-1,19	-2,27	-3,98
PATZ1	-2,82	0,54	-0,88	-0,30	-1,57	-2,98	-2,49	-4,23	-2,20
NO66	0,03	1,26	-1,06	-4,02	-1,90	-2,68	-	-0,89	-2,57
SMARCA5	-1,07	-0,92	-1,02	-3,32	-2,28	-2,25	-2,57	-2,39	-1,69
GNL3	0,40	-0,10	-2,25	-0,19	-2,62	-0,39	-0,87	-	-
MAFK	-1,49	-0,70	-0,61	-2,25	-3,31	-2,05	-2,12	-2,04	-1,61
KIAA0020	-1,30	-0,14	-1,87	-1,34	-1,42	-1,73	-1,94	-1,03	-2,33
RPL30	-0,74	-1,56	-1,59	-1,54	-0,86	-1,40	-2,99	0,02	-2,29
DDX21	-0,24	0,85	-2,06	-2,02	-1,80	-1,37	-2,63	0,61	-1,39
RPL9	0,58	-1,68	-0,72	-3,76	-	-1,75	-2,01	-	-3,28
KRR1	-1,62	-0,19	-1,94	-1,84	-1,35	-2,08	-2,84	-0,83	-2,01
MYBBP1A	-2,64	-2,51	-1,52	-3,87	-	-3,13	-2,80	-2,63	-1,80
DDX47	0,60	-0,08	0,74	-4,63	-	-3,56	-	-	-4,99
TRMT112	-1,48	-3,10	-3,57	-1,72	-0,41	-4,56	-	-	-2,44
BRIX1	-4,99	0,54	-3,66	-1,39	-0,65	-	-	-	-
RPL36	-1,31	-1,13	-2,70	-0,06	-	0,28	-	-	-1,85
RPL37	-0,93	1,16	-2,63	-0,57	0,11	-	-4,49	-	-2,14
C19orf53	-4,50	-4,99	-4,27	-0,60	0,08	-3,65	-3,77	-	-1,17
MORF4L1	-0,42	-0,07	-0,48	-3,61	-	-4,08	-	-	-4,21
ERI1	0,00	-3,99	-1,84	-1,39	-2,54	-2,48	-2,24	-	-2,60
CLK3	-0,03	-2,19	-0,30	-4,35	-	-	-	-	-4,51
DCAF13	0,13	-0,40	-2,22	-1,46	-2,76	-1,30	-2,15	-1,42	-2,31
GRWD1	-0,67	-1,16	-2,26	-3,06	-2,35	-1,85	-3,25	-1,87	-1,72
MORF4L2	-0,93	-1,12	-2,12	-1,57	-2,93	-1,66	-1,85	-	-2,97
HIST1H1B	0,04	-0,30	-2,84	-4,19	-2,49	-1,96	-3,02	-0,13	-1,75
DDX54	-	-1,61	-4,99	1,10	-	-0,14	-0,14	-	-
ALYREF	-0,77	-0,75	-1,24	-2,67	-3,69	-0,82	-2,94	-0,20	-2,39
TOP2A	0,22	0,36	-1,42	-1,09	-2,71	-1,05	-2,71	-0,79	-3,68
CUL1	-1,30	-0,90	-1,62	-1,88	-2,39	-4,99	-4,19	-	-2,67
CPSF1	-0,94	-1,71	-0,37	-2,85	-3,14	-3,30	-3,65	-	-3,79
DDX56	-0,08	-0,36	-3,14	-2,76	-	-2,82	-2,53	-	-
NSUN5	-0,14	-0,54	-2,47	-1,24	-	-2,38	-3,44	-1,48	-
RPF2	-2,32	-0,54	-3,06	-1,03	-	-	-	-	-3,15
DDX18	-0,75	-0,45	-2,33	-3,68	-	-3,75	-3,95	-1,83	-3,37
NSUN2	-1,82	-2,05	-2,99	-1,34	-3,84	-4,27	-4,99	-4,99	-3,57
PHF3	2,37	2,09	-	-	-	2,03	-	-	-
THOC5	4,26	2,61	-	-0,75	-	-	-	-	-
TAF6	2,58	3,38	-	0,28	-	-	-	-	-
EIF3M	2,87	1,80	-	-	-	1,70	-	-	-
TPI1	2,90	1,36	-	1,92	-	-	-	-	-
CAD	4,46	0,04	-	1,34	-	-	-	-	-
MED12;TNRC11	0,94	4,35	-	0,54	-	-	-	-	-
THOC3	3,14	1,45	-	-	-	1,17	-	-	-
EIF3H	2,60	1,03	-	-	-	1,82	-	-	-
ALDH18A1	4,14	1,17	-	-0,43	-	-	-	-	-
PGAM5	1,75	1,68	-	1,61	-	-	-	-	-
AHCY	1,18	1,87	-	1,83	-	-	-	-	-
MTA2	1,96	3,51	(0,39)	-0,93	(1,44)	1,57	(2,20)	(0,42)	(3,01)
CCT6A	1,35	0,74	-	2,53	-	-	-	-	-
THOC7;NIF3L1BP1	1,06	1,63	(1,70)	1,89	(0,52)	1,51	(1,64)	(1,56)	(1,43)
SYMPK	2,11	2,44	(1,17)	2,22	(1,09)	-0,90	(0,89)	(0,55)	(0,63)
DDX50	1,93	3,78	-	-1,80	-	-	-	-	-
CDK7	0,73	2,03	-	1,32	-	-	-	-	-
RBM4	0,89	1,69	-	-	-	1,46	-	-	-
PSMD6	0,93	1,38	-	1,70	-	-	-	-	-
DDX39A	2,70	1,61	(5,75)	0,35	(5,56)	1,84	(8,77)	0,15	(8,79)
CWC15	1,24	1,73	-(0,48)	0,09	(2,24)	2,05	(0,51)	(0,28)	(1,71)
NOP16	1,53	1,19	-	0,91	-	-	-	-	-
CWC22	2,31	1,70	-	-	-	-0,44	-	-	-
G3BP1	1,82	-0,16	(1,14)	0,85	(0,14)	2,14	(1,75)	(1,07)	(0,78)
ETF1	1,37	0,99	-	-	-	0,79	-	-	-
MYEF2	0,08	0,67	-	-	-	2,26	-	-	-
SMARCE1	0,71	1,09	-	-	-	-	-	1,16	-
PABPC4	0,00	-0,41	-(0,07)	0,94	(0,88)	3,07	-(0,44)	(2,11)	-(0,10)
SAFB	0,83	0,29	(0,67)	1,20	(2,17)	1,42	(2,32)	(1,84)	(1,86)
CFL1	0,11	0,65	-	1,90	-	-	-	-	-
DRG1	1,59	1,05	-	-	-	-0,05	-	-	-
HNRNPD	0,54	1,18	-	0,80	-	-	-	-	-
CBFB	0,64	1,38	-	0,39	-	-	-	-	-
GNL3L	1,05	-0,13	-	-	-	1,41	-	-	-
RAE1	1,23	0,73	-	-	-	0,43	-	-	-
ERCC3	1,09	1,35	-	-0,11	-	-	-	-	-
MEAF6	0,46	-0,88	-	-	-	-	-	2,56	-
C14orf166	1,14	1,29	-	-0,26	-	-	-	-	-
ACO2	0,38	1,07	(3,67)	-0,28	(1,56)	1,63	(3,20)	-(1,81)	(3,98)
GTF2E2	-0,07	0,44	-	1,73	-	-	-	-	-
JUP	1,88	1,05	-	-	-	-1,10	-	-	-
ICE1	-1,79	1,50	-	1,99	-	-	-	-	-
SNRPC	-0,54	0,64	(0,13)	1,62	(0,33)	(0,38)	(1,92)	0,67	(1,59)
PPIL3	-0,95	0,80	-	-	-	1,87	-	-	-
RANGAP1	0,90	-0,25	-	-	-	1,06	-	-	-
CBX5	1,51	0,42	-	0,73	-	-0,38	-	-	-
MRPL46	1,38	0,83	-	-0,54	-	-	-	-	-
CSTF1	1,43	1,89	-	-1,11	-	-0,02	-	-	-
PPP1CC	0,13	1,34	-	-	-	0,22	-	-	-
NIP7	-0,25	1,26	-(0,66)	-0,42	(1,74)	(0,75)	(0,86)	1,44	(1,00)
KIF2C	0,59	0,43	-	0,49	-	-	-	-	-
NXT1	-	-0,02	(4,62)	0,77	(2,27)	0,55	(0,79)	-(1,02)	(0,82)
HNRNPLL;HNRPLL	-0,01	0,64	-	0,64	-	-	-	-	-
ZNF207	0,85	0,75	-	-0,50	-	-	-	-	-
UTP18	1,85	0,10	-	-0,86	-	-	-	-	-
CAT	1,42	-0,39	-	0,03	-	-	-	-	-
RAB1A	0,26	1,04	-	-0,22	-	-	-	-	-
PPAN-P2RY11;PPAN	-0,56	0,16	-	1,46	-	-	-	-	-
CTNNBL1	0,34	1,21	-	-0,41	-	0,15	-	-	-
DDB1	-0,86	1,53	-	0,18	-	-	-	-	-
EED	0,15	-0,27	-	0,97	-	-	-	-	-
MRPL40	0,53	-0,33	-	0,69	-	-	-	-	-
GTPBP1	0,44	0,02	-	0,44	-	-	-	-	-
RP9	-0,35	0,63	(0,23)	0,12	-(0,02)	0,70	(1,85)	(0,30)	(1,17)
NUP155	1,53	-0,77	-	-	-	-	-	-0,10	-
WTAP	0,23	1,46	-	-	-	-0,60	-	-0,24	-
KPNB1	-0,41	1,04	-	0,18	-	0,04	-	-	-
AP2M1	-0,32	-0,52	-	1,41	-	-	-	-	-
MARK2	1,46	1,42	-	-2,33	-	-	-	-	-
ILF2	0,45	1,66	-	-	-	-1,70	-	-	-
CTNNB1	0,59	0,21	-	0,31	-	-0,63	-	-	-
CHD1	-0,06	-1,36	-	1,40	-	0,30	-	-	-
MYO1G	-0,01	-0,73	-	-	-	0,88	-	-	-
USP39	0,51	0,94	-	-1,38	-	-	-	-	-
EIF5A;EIF5AL1	-1,19	0,62	-	0,63	-	-	-	-	-
DDX52	0,65	0,16	-	-	-	-1,00	-	-0,15	-
METTL17	-0,07	0,62	-	-0,83	-	-	-	-	-
RRP7A;RRP7BP	1,15	0,09	-	-	-	-1,55	-	-	-
NSF	1,09	-0,06	-	-1,46	-	-	-	-	-
UHRF1	-0,03	0,40	-	-0,81	-	-	-	-	-
FCF1	0,07	1,51	-	-2,13	-	-0,23	-	-	-
KIF22	0,15	-0,89	-	-	-	0,14	-	-	-
RPS29	-0,73	0,02	-	0,01	-	-	-	-	-
NMT1	-1,99	-1,91	-	2,38	-	0,48	-	-	-
HMGB2	-0,91	0,40	-	-0,28	-	-	-	-	-
FXR1	0,63	-0,26	-	-1,16	-	-	-	-	-
WDR43	0,67	-0,48	-	-0,52	-	-0,95	-	-	-
USP3	0,78	-1,41	-	-0,38	-	-	-	-	-
PSMD3	0,19	0,84	-	-2,01	-	-	-	-	-
SRSF9	-0,70	-1,74	-	1,45	-	-	-	-	-
TEX10	-1,57	0,32	-	0,10	-	-	-	-	-
SHMT2	-1,10	0,55	-	-1,18	-	0,21	-	-	-
TOP2B	0,87	0,71	-	-1,68	-	-1,62	-	-	-
MAT2A	-0,06	-0,38	-	-0,84	-	-	-	-	-
POLR1A	-0,22	-0,72	-	-	-	-0,36	-	-	-
NOL10	-0,30	-0,94	-	-	-	-0,21	-	-	-
RPS21	-0,71	-2,08	-	-0,88	-	1,76	-	-	-
DDX1	0,35	-0,47	-	-1,29	-	-	-	-	-
WDR46	0,38	0,93	-	-2,09	-	-0,88	-	-0,84	-
RPF1	-1,04	2,47	-	-2,18	-	-	-	-1,46	-
DDX49	0,24	0,23	-	-	-	-2,01	-	-	-
UTP3	-1,14	-0,99	-	0,02	-	-0,09	-	-	-
MINA	-0,29	0,09	-	-1,51	-	-	-	-	-
UTP23	-1,62	-0,34	-	0,23	-	-	-	-	-
DEK	-0,52	0,03	-	-1,11	-	-0,75	-	-	-
NOP10	-1,21	-1,05	-	-1,01	-	0,76	-	-	-
ZNF146	-0,22	-1,32	-	-0,47	-	-	-	-	-
NGDN	-0,69	-1,14	-	-1,70	-	0,06	-	0,17	-
SFSWAP	-1,01	-2,66	-	1,35	-	-0,28	-	-	-
SMARCC2	-1,38	-0,73	-	-	-	0,03	-	-	-
BRD7	-	-1,65	-	-0,46	-	-0,09	-	-	-
PSMD13	-1,18	-0,73	-	-0,25	-	-	-	-	-
UTP15	-0,05	-1,81	-	-0,41	-	-	-	-	-
CDC2;CDK1	0,21	0,26	-	-2,64	-	-	-	-	-
NOP2	-0,80	-0,78	-	-0,24	-	-1,33	-	-0,73	-
DDX6	1,07	-1,27	-	-0,86	-	-2,06	-	-	-
MCM5	0,73	0,39	-	-2,38	-	-1,82	-	-	-
SREK1	-2,99	-1,87	-	0,89	-	0,77	-	-	-
USP7	-0,47	-1,46	-	-0,53	-	-	-	-	-
VRK1	0,24	-1,21	-	-	-	-1,46	-	-	-
ZNF691	-1,16	-1,19	-	-0,11	-	-	-	-	-
ARRB2	-0,90	-1,20	-	-0,52	-	-	-	-	-
SRPK1	0,27	-1,06	-	-1,86	-	-	-	-	-
ARPC1B	-0,84	-1,63	-	-0,27	-	-	-	-	-
KPNA3	-1,14	-0,51	-	-	-	-1,10	-	-	-
VDAC3	-2,35	-0,46	-	0,11	-	-	-	-	-
EIF5B	-2,40	-1,38	-	1,05	-	-	-	-	-
LEF1	-1,18	-1,34	-	-0,32	-	-	-	-	-
DARS	0,21	-1,02	-	-2,14	-	-	-	-	-
PDS5B	-0,40	0,07	-	-2,60	-	-	-	-	-
SMC2	0,14	-2,72	-	-0,31	-	-1,13	-	-	-
EIF1AX;EIF1AY	-1,69	-1,35	-	-0,16	-	-	-	-	-
MEPCE	-0,21	-1,64	-	-2,04	-	-0,45	-	-	-
ZSCAN25	-3,67	-1,70	-	2,27	-	-	-	-	-
TTN	-1,09	-1,67	-	-0,55	-	-	-	-	-
NSA2	-2,50	0,91	-	-1,74	-	-	-	-	-
PSIP1	-1,47	-1,05	-	-	-	-	-	-	-
CXorf56	-0,26	-1,54	-	-	-	-2,35	-	-	-
IGKV2D-29;IGKV2D-26	0,69	-1,85	-	-	-	-3,01	-	-	-
KLF16	-1,87	-2,98	-	0,43	-	-	-	-	-
CCDC59	-1,84	0,41	-	-3,00	-	-	-	-	-
POP1	-1,25	-1,04	-	-2,73	-	-1,41	-	-	-
VCP	-1,63	-2,26	-	-1,05	-	-	-	-	-
CSNK1A1	-0,28	-1,16	-	-2,89	-	-2,15	-	-	-
NOP14	-1,43	-2,10	-	-2,31	-	-0,87	-	-	-
SKIV2L2	0,05	-1,13	-	-3,22	-	-2,29	-	-	-
HNRNPU	-2,12	-1,31	-	-	-	-	-	-	-
BLM	-2,52	-0,81	-	-2,62	-	-	-	-	-
TSR1	0,64	-1,25	-	-4,99	-	-2,59	-	-	-
ZKSCAN1	-3,46	-3,13	-	-0,56	-	-	-	-	-
PLEC	-2,02	-4,73	-	-0,89	-	-3,88	-	-	-
DIAPH3	-2,14	-4,33	-	-3,46	-	-	-	-	-
