# Supplementary material for: MYC Recruits SPT5 to RNA Polymerase II to Promote Processive Transcription Elongation
Source: Mol Cell. 2019 May 16;74(4):674–687.e11. doi: 10.1016/j.molcel.2019.02.031 (PMC6527870; doi:10.1016/j.molcel.2019.02.031)
Supplement: Table S2. Mass Spectrometry Results of MYC Interactome Data, Related to Figure 2 — HA-MYC was expressed in T-lymphomaMYC-Tet-Off or U2OS cells; after HA-immunoprecipitation, co-precipitating proteins were identified by label-free quantitative mass spectrometry. For all identified proteins, enrichment (log2FC) was calculated by comparing the signal to a control immunoprecipitation from cells not expressing HA-MYC. Significantly enriched proteins are listed in bold. [file mmc3.xlsx]

## Sheet: Blatt1
Gene.names	Rep 1 (T-cells)	Rep 2 (U2OS)	Rep 3 (T-cells)
AATF	0,06	0,84	-0,53
ABCB7	-0,72		0,27
ABCE1	3,28	1,29	2,18
ABCF1	0,03	-0,13	0,42
ABCF2	1,34	-0,37	0,03
ABT1	-0,55	0,53	-1,05
ACACA	1,33		1,99
ACIN1	-0,63	0,19	-1,09
ACO2	2,64		0,47
ACP1	0,19	-0,45
ACTB	0,97	-0,91	1,73
ACTL6A	1,60	1,10	3,32
ACTN1	0,52	-2,64	-1,36
ACTN4	0,85	-2,15	-0,19
ACTR1A	-0,47	-0,64	-0,26
ADK	0,60		1,02
ADNP	0,07	0,71	2,29
AHCY	1,07	-2,04	0,75
AHNAK	1,01	-2,41	0,86
AIFM1	0,82	0,59	0,54
AIMP2	0,86	0,77	1,83
AKAP17A	-0,55		0,05
ALDH18A1	1,30	-0,46	0,67
ALDOA	1,09		0,51
ALYREF	-0,58	-0,76	0,40
ANKRD44	1,05		0,48
ANP32E	2,78		2,15
ANXA2;ANXA2P2	-1,97	-1,90	-2,02
AP1B1	0,06	-1,01	0,22
AP2A1	-0,26	-0,38	-0,23
AP2B1	-0,52	-0,76	-0,34
AP2M1	-0,31	0,43
APEX1	1,29		-0,01
AQR	0,17	0,29	0,16
ARF4	-0,04	-0,90	-0,10
ARF5;ARF3	0,29		-0,05
ARG1		-0,54	-1,34
ARGLU1	-0,30	-0,35	-0,76
ARHGEF1	0,83		1,21
ARHGEF39	-1,01		-0,72
ARL6IP4	4,12	-1,02	-0,49
ARL8A	-0,67		-0,69
ARPC3	-0,14		0,38
ARPC4-TTLL3;ARPC4	0,63		0,03
ARRB2	-0,27	-1,23	0,44
ASF1A	-0,84	-0,50	-1,42
ASH2L		0,33	0,97
ATAD3A	1,99	1,91	2,01
ATF1	-0,12	0,69
ATIC	1,05		0,74
ATP1A1	2,34	-1,26	0,22
ATP2A2	0,73	-1,34	1,46
ATP5A1	0,82	-0,55	0,54
ATP5B	1,13	-1,74	0,68
ATP5C1	0,39	0,35	0,48
ATP5O	-0,08	-0,01	0,22
AZGP1	-1,37	-2,01
BAG2	3,06	1,61	4,36
BANF1	0,31		0,95
BARX1	0,16		1,57
BAT3;BAG6	0,96		1,23
BCLAF1	-0,95	-0,65	-1,63
BDH1	2,02		0,70
BLM	1,24	1,27	1,45
BMS1	1,97	0,72	-1,23
BOP1	0,30	0,75	0,74
BRD7	-1,08	0,21	-0,38
BRD9	-1,08	-0,43	-0,34
BRIX1	0,08	1,23	-0,53
BTF3	-0,32		-0,26
BUB3	-0,01	-0,44	0,43
BUD13	-0,68	1,07	-2,32
BUD31	-0,33	-0,42	-1,76
BYSL	0,57	0,41	0,54
C14orf166	0,06	-0,99	0,63
C1QA	-0,85	-0,09	-0,98
C3	-1,08	0,08	-1,33
C5orf30	0,25	-0,76	0,73
C9orf114	-0,45	0,89	-0,53
CAAP1	-1,91	0,17	-1,80
CACTIN	-0,84	-0,04	-0,75
CACYBP	0,46	-0,81	0,48
CAD	1,11	1,62	1,43
CALM2;CALM1;CALM3	1,20	-1,25	1,16
CANX	0,96	-3,11	0,30
CAPZA1		-0,91	1,51
CAPZB		-0,36	1,04
CAT	1,13		0,07
CBFB	1,94		2,09
CBX3	1,19	0,29	2,65
CBX4	-0,52		-0,48
CBX6	-1,08		-0,66
CCAR2	1,41	-0,27
CCDC137	-0,67	-0,16	-0,84
CCDC59	-0,08		0,14
CCDC84	-0,82	-0,13	-0,68
CCDC86	0,32	0,30	-0,46
CCNL1	0,41		0,50
CCNT1	-0,12		0,96
CCT2	2,25	-0,52	1,39
CCT3	1,69	-0,82	1,71
CCT4	2,15	-0,66	1,40
CCT5	1,70	-0,96	1,91
CCT6A	1,22	-0,71	1,33
CCT7	2,38	-0,97	1,42
CCT8	1,67	-0,72	1,53
CDC40	-0,50		-0,06
CDC42	-0,31	-0,92	-0,19
CDC5L	-0,08	0,68	-0,03
CDC73	0,72		0,93
CDK1;CDC2	1,18	0,16	0,75
CDK11B;CDC2L1;CDK11A	0,13	0,75	-0,69
CDK12	0,76		-0,98
CDK13	-0,42		-0,97
CDK9	-0,06	0,02	0,37
CFAP20	-0,37	-0,01	0,01
CFL1	0,78	-2,29	-0,08
CHAMP1	-0,04		-0,32
CHD1	-0,51		-0,10
CHD4	0,65	1,03	1,36
CHD8	-0,01		0,78
CHERP	-0,51	-0,36	-0,35
CHTOP	-0,94		-0,52
CIR1	0,00	-0,56	-0,53
CIRH1A	0,56		-0,68
CLASP2	0,02		0,89
CLK3	-1,02	0,38	-1,18
CLPX	0,16	-0,33	0,02
CLTC	0,44	-0,23	0,28
CMSS1	0,92	1,11
CNOT1	-0,26		0,46
COPA	0,57	0,71	1,30
COPB1	0,28	1,20	0,67
COPB2	1,06	0,84	0,63
COPG1	0,59	0,44	0,90
CORO1C		-1,37	0,66
CPSF1	-0,18	-0,24	-0,27
CPSF2	-0,37		-0,61
CPSF3	0,04		-0,40
CPSF4	-1,04		-0,60
CPSF6	-0,74	0,07	-1,90
CPSF7		0,21	-0,96
CRNKL1	0,07	0,40	0,17
CS	0,70	-3,13	-0,98
CSDE1	2,44		3,24
CSE1L	1,56	-0,97	0,16
CSNK1A1;CSNK1A1L	-0,59		0,22
CSNK2A1;CSNK2A3	3,79	1,25	2,07
CSNK2A2	1,03	0,18	0,91
CSNK2B;CSNK2B-LY6G5B-1181;CSNK2B-LY6G5B--991	2,72	0,59	1,50
CSTA	-1,40	-0,94	-0,58
CSTF1	0,76		0,84
CSTF2;CSTF2T	0,65	-0,52	-0,08
CSTF3	0,32		0,72
CTCF	-0,42	0,60	-1,00
CTNNB1	0,25		1,71
CTPS1	1,36	-1,02	2,84
CUL1	1,01	-0,95	2,92
CUL2	0,53		0,53
CUL4A	-0,47	-0,21	-0,36
CWC15	-0,24		-0,25
CWC22	0,20		0,35
CWC25	-0,95	-0,76	-1,05
CXorf56	-1,40	-0,25	-0,87
CXXC1	-0,79	1,81	-0,62
CYB5A	2,05		0,94
CYC1	-0,34	0,22	0,32
DARS	1,83		1,89
DCAF13	-0,04	0,54	0,77
DCD	-1,54	-0,91	-0,64
DDB1	0,39	0,59	0,72
DDX1	1,15	-0,87	0,48
DDX10	0,04	1,85	0,14
DDX17	-0,05	0,16	0,35
DDX18	-0,17	-0,31	-0,02
DDX19A;DDX19B	1,40		0,39
DDX21	0,65	0,62	1,22
DDX23	-0,17	0,16	-0,13
DDX24	-0,91	1,78	0,74
DDX27	-0,12	0,21	-0,08
DDX28	-1,34	0,58	0,21
DDX31	-0,36	1,81	-0,08
DDX39A	1,20	-0,92	1,09
DDX3X;DDX3Y	-0,25	-0,08	0,38
DDX41	-1,60	0,35	-0,53
DDX46	-0,50	0,47	-1,36
DDX47	0,36	0,66	0,94
DDX49	0,64	0,84	1,06
DDX5	-0,36	0,26	0,05
DDX50	-0,22	0,75	-0,52
DDX51	-0,75	1,44	0,22
DDX52	-0,55	0,58	0,29
DDX54	0,50	0,56	0,59
DDX55	-0,18	0,48	-0,97
DDX56	-0,62	0,06	-0,52
DDX6	-0,18	-0,55	-0,26
DEK	0,22	1,67	-3,14
DENND2D	-0,18		0,27
DHX15	-0,09	0,28	0,10
DHX16	-0,82		-0,84
DHX29	3,08		0,29
DHX33	1,09	1,59	1,11
DHX35	-0,21		0,25
DHX37	-0,14	0,54	0,02
DHX8	-0,36	0,68	-0,76
DHX9	1,35	0,01	0,82
DIAPH3	1,98		1,36
DIMT1	-0,19	0,44	-0,52
DKC1	1,72		0,75
DMAP1	1,54	1,40	3,68
DNAJA1	0,74	1,48	1,20
DNAJA2	0,92	1,54	0,96
DNAJA3	0,78	0,60	0,66
DNAJB11	-0,87	-0,05	-0,88
DNAJC13	-0,70		0,96
DNAJC7	0,73	-0,42	1,36
DNAJC9	-0,16	-0,41	0,33
DNM2	0,06		0,43
DNMT1	1,14	-0,17	2,32
DNTTIP2	0,33	1,66
DPF2	-0,06	0,88	0,61
DPM1	0,95	0,70
DPY30	1,26	0,32	0,74
DPYSL2	-1,28		-1,82
DSC1		-0,44	-0,70
DSP	-1,81	-0,98	-1,39
DUT	-1,43		-2,17
DYNC1H1	0,23	1,76	1,65
DYNLL1;DYNLL2	-0,62	0,29	-0,87
EBNA1BP2	0,74	1,33	-0,41
EED	-0,53		0,23
EEF1A1;EEF1A1P5	-0,27	-0,54	0,15
EEF1B2		-2,26	-0,44
EEF1D	1,21	-2,82	0,82
EEF1G	0,72	-1,26	0,31
EEF2	0,66	-1,45	0,73
EFTUD2	0,29	0,54	0,10
EIF1;EIF1B	0,70	-1,14
EIF2S1	0,09	-0,96	-0,42
EIF2S2	0,38	-0,76	0,19
EIF2S3;EIF2S3L	0,08	-1,21	-0,03
EIF3A	3,81	-0,76	2,95
EIF3B	1,06	0,19	1,30
EIF3C;EIF3CL	0,85	-0,45	1,71
EIF3D	0,45	-0,99	1,50
EIF3E	1,34	-0,30	2,46
EIF3F	1,23	-0,25	0,87
EIF3G	0,43	-0,34	1,03
EIF3H	1,54		1,79
EIF3I	0,74	-0,25	0,86
EIF3L	1,85	-1,06	0,77
EIF3M	2,16	-1,25	1,59
EIF4A1;EIF4A2	2,14	-1,27	1,66
EIF4A3	0,09	-0,10	-0,20
EIF5A	1,00	-1,21	1,14
EIF5B	1,06	-0,78	0,51
EIF6	0,31	1,48	-0,78
ELAVL1	1,11	-0,83	0,73
EME1	-0,66	1,18	-0,86
EMG1	-0,36	0,61	-0,11
ENO1	1,44	-3,45	0,26
ENY2	0,30		0,78
EP400	2,08	3,69	2,71
EPB41	-0,54	0,10	-0,73
EPB41L2	-0,48	-0,11	-0,41
EPB41L3	-0,71	0,56	-0,77
EPB41L4B	-1,78	0,82	-1,50
EPB41L5	-1,68	0,03	-1,69
EPB41L5	-2,16		-1,33
EPRS	1,71	0,82	1,57
ERCC3	-0,04	0,68
ERH	-0,92	-0,32	-0,67
ESF1	0,32		0,88
ESYT1	-0,35	0,34	-0,22
EWSR1	-0,42		-1,05
FAM120A	-0,43	-1,50	-0,61
FAM133B	-0,32	-0,86	-1,17
FAM32A	-0,36		0,04
FASN	-0,26	-1,13	-0,08
FAU	0,10	-0,95	-0,64
FBL	0,56	0,91	0,81
FBXL6	-1,06	-0,34
FBXW7	1,72	-0,41	2,78
FCF1	-0,34	0,70	0,53
FEM1B	-0,63		0,36
FIP1L1	-0,97	-0,28	-0,83
FIZ1	-0,84	-0,49	-0,89
FLII		0,39	-1,47
FLNA	1,80	-1,10	0,23
FRG1	-0,74	-0,96	-0,31
FTSJ3	-0,01	0,74	0,19
FXR1	0,92	-0,12	2,15
G3BP1	0,39	-0,79	1,09
G3BP2	0,74	-0,22	1,83
GAPDH	1,53	-2,30	1,90
GAR1	1,04	1,75	0,88
GARS	1,40		1,28
GART	1,59		2,19
GATAD2B	1,34		2,13
GCN1L1	2,68	-0,08	2,17
GDI2	-0,46		-0,87
GFPT1		-0,58	-0,16
GLUD1;GLUD2	1,38	-0,99	0,06
GLYR1	-1,29	-0,05	-0,65
GLYR1	-1,79	-0,57	-1,55
GMPS	1,63		1,56
GNAI2;GNAI1	0,21		0,44
GNAI3	-0,29	-2,28	0,39
GNB2	0,13	-1,29	0,21
GNB2L1	0,95	-0,31	-0,30
GNL2	0,46	-0,23	0,96
GNL3	1,07	0,74	1,03
GNL3L	-0,95	0,33	0,03
GOT2	1,08	-3,98	-0,80
GPAM	0,04		0,15
GPATCH8	-0,02		-1,70
GRB10	-0,61		-0,75
GRB7	-0,64		-0,56
GRWD1	0,16	0,91	0,60
GSPT1;GSPT2	0,81		0,93
GTF2B	-0,64	0,47	-0,45
GTF2F1	-1,21		-1,69
GTF2F2	-1,44		-1,11
GTF2H4	0,30	0,40	0,54
GTF2I	1,53	0,24	1,38
GTF3A	0,99	-0,42	0,42
GTF3C1	0,94	3,08	0,55
GTF3C3		1,10	1,24
GTPBP1	-0,65		-0,59
GTPBP2	-1,31		-1,78
GTPBP4	0,69	0,54	1,30
H1F0	-1,76	-0,18	-1,09
H2AFV;H2AFZ	0,14	0,50	0,60
H2AFY	-0,48	0,27	-0,85
HADHA	2,94	1,38	4,94
HADHB	1,14	1,07	3,38
HCFC1	0,75	1,01	1,07
HDAC1	2,12	0,91	2,46
HDAC2	0,40	0,25	1,71
HDLBP	-0,40		-0,06
HEATR1	1,11		2,01
HELLS	0,25		0,47
HIRA	-0,01	0,63	0,37
HIST1H1B	-0,50		-0,76
HIST1H1C	-0,35	-0,01	-0,95
HIST1H2BL	-0,24	0,62	-0,47
HIST1H4A	0,16	0,29	0,07
HIST2H2AC;HIST2H2AA3;HIST1H2AJ;HIST1H2AH;H2AFJ;HIST1H2AD;HIST1H2AG	-0,14	0,46	-0,42
HIST2H3A;HIST1H3A;HIST3H3	0,03	0,13	-0,06
HMGB1;HMGB1P1	0,31		-1,05
HMGXB4	-0,66	-1,44	-1,27
HNRNPA0	0,93	-1,05	0,94
HNRNPA1;HNRNPA1L2	1,77	-1,18	0,78
HNRNPA2B1	1,10	-1,86	0,31
HNRNPA3	0,97	-0,70	0,54
HNRNPAB	0,15	-1,46	0,14
HNRNPC	0,93	-0,42	0,92
HNRNPD	1,56	-1,50	0,32
HNRNPF	0,87	0,45	1,58
HNRNPH1	0,57	0,08	0,93
HNRNPK	0,79	-0,89	0,84
HNRNPL	0,36	-0,19	0,90
HNRNPLL;HNRPLL	-0,09	0,25	-0,44
HNRNPM	1,02	0,19	1,38
HNRNPR	1,63	-0,90	1,31
HNRNPU	0,93	0,68	1,18
HNRNPUL2;HNRNPUL2-BSCL2	-0,35	0,53	-0,53
HP1BP3	-0,66	0,37	-0,97
HSD17B10	-0,02	0,25	0,11
HSP90AA1	1,21	-2,07	0,44
HSP90AB1	1,10	-1,38	0,67
HSP90B1	0,43	-2,76	-0,33
HSPA14	-0,17		1,02
HSPA4	0,02	-1,90	0,20
HSPA5	-0,37	-0,32	-0,37
HSPA8	0,48	0,66	0,79
HSPA9	0,56	0,11	0,64
HSPD1	1,62	-1,20	0,64
HSPE1;HSPE1-MOB4		-4,18	-0,71
HSPH1	2,69	-1,16	1,60
HUWE1	6,84	3,09	8,73
IARS		0,07	0,81
IDH3A	1,67	-1,25	0,15
IGKV4-1	-1,83	-0,69	-4,18
IK	0,45	0,29	0,86
IKBKAP	0,55		1,60
IKZF1	-0,35		0,07
IKZF4	-0,05		0,20
IKZF5	-0,54		-1,44
ILF2	1,11	-0,52	0,90
ILF3		-1,42	-0,57
IMMT	1,59	-0,18	0,59
IMP3	-0,55	1,10
IMP4	-0,85	1,17	-0,16
IMPDH2	2,00	-1,47	1,03
ING5	0,01	-0,43
INTS3	-1,43	0,51	1,19
INTS6	-0,06		0,24
IPO5	1,37	-0,99	2,02
IPO7	1,46	-0,32	1,77
IQGAP1	-0,77	0,07	-0,54
KAT8	0,68		1,26
KDM1A	0,68		1,16
KHDRBS1	-0,06	-0,36	0,62
KIAA0020	0,42	1,32	0,59
KIAA0368;ECM29	2,48		3,12
KIF23		0,57	0,91
KIF2A	0,42	-0,73
KIF2C	0,85		0,36
KLF13	-1,53	-0,17	-1,42
KLF16		-1,15	1,17
KNOP1	-0,62		0,09
KPNA2	-0,40	0,10	1,85
KPNA3	-0,34	0,26	0,80
KPNA4	-0,49	-0,23	0,21
KPNB1	1,18	-0,82	1,35
KRR1	-0,01	1,22	0,21
LARP1	-0,11		0,73
LARP7	-0,55	0,48	-0,47
LARS	2,24		0,98
LCP1	1,34		-0,28
LDHA	0,78	-3,55	-0,19
LIG1	0,51		0,94
LMNB1	0,94	0,16	2,05
LRRC47	-0,17	-0,44	-0,61
LSM14B		-1,16	-1,41
LUC7L	-0,26	-0,30	-0,63
LUC7L2	-0,63	-0,19	-1,12
LUC7L3	-0,28	0,36	-1,14
LYAR	0,58	3,15	0,08
MAD2L1	-0,49		-0,16
MAFG	0,18	0,15	0,24
MAFK		-0,13	1,28
MAGOHB	-0,42	-0,11	-0,60
MAK16	-0,54		0,06
MAP1B	-0,37	-0,53
MAP7	-0,73		-0,36
MAP7D1	-1,65	0,51	-1,56
MAPK1	-0,39	-0,54
MARK3	-1,04		0,24
MARS	0,81		0,74
MASP1	-0,56		-1,35
MAT2A	2,31	-0,65	1,46
MATR3	1,85	0,69	2,30
MAX	10,07	10,13	10,76
MAZ	-0,16	0,15	-0,28
MCM2	2,21		3,44
MCM3	1,24	-0,26	1,38
MCM4	1,16	-0,81	1,09
MCM5	2,37	0,44	2,51
MCM6	1,13		1,31
MCM7	1,89		1,65
MDH2	1,99	-3,30	-0,87
MDN1	2,03		1,67
MED19	-0,72	-0,25	-0,71
MEPCE	-0,47	0,02	-1,22
METAP1	-0,70	0,14	-0,77
METTL13	-0,31		0,30
METTL17		1,72	-0,28
MFAP1	-0,40	-0,11	0,00
MGEA5	0,24		0,97
MICU1	-2,14	-0,15	-1,78
MINA	-0,19	0,30	-0,63
MMTAG2	-0,63	-0,27	-0,53
MORF4L1	0,34	-0,09	0,77
MPHOSPH10	-0,81	1,04	-0,68
MPP1	-0,31		0,16
MRPL15	0,01	0,52	0,41
MRPL2	0,57	0,71
MRPL22	0,46	0,00	0,55
MRPL41	0,78	0,43
MRPL46	0,12	-0,04	-0,77
MRPL48	0,21	0,62	-0,65
MRPL9	-0,21	0,21	0,06
MRPS12	-0,39	0,24	-0,82
MRPS16	1,00	1,04	1,44
MRPS22	1,91	1,21	2,29
MRPS25	-0,69	1,16	1,36
MRTO4	0,78		0,89
MSH2	1,62		0,93
MSH6	1,27	0,40	1,06
MSN	-0,27	-2,50	-1,37
MTA2	0,83		3,51
MTHFD1	2,70		3,19
MTHFD1L	2,19	0,32	1,39
MTSS1	1,42		-0,35
MYBBP1A	0,25		1,05
MYC	10,68	11,16	10,66
MYCBP2	-0,67		-0,05
MYH9	0,39	-0,67	2,78
MYL12A;MYL12B	0,45	-0,94	2,59
MYL6	-0,35	-1,00	1,35
MYNN	-0,57		-0,98
MYO1C		0,33	2,75
MYO1D	0,56		0,41
MYO1G	-0,33		2,76
MYO5A	0,67		4,61
NACA	-0,31	-0,68	-0,74
NACC1	1,07		2,23
NAP1L1	1,82	-0,44	1,79
NASP	1,38		2,02
NAT10	0,17	0,34	0,80
NCAPD2	0,73		1,18
NCBP1	-0,31		0,22
NCL	1,19	-0,30	0,83
NDUFS3		-0,28	-1,07
NEDD4	0,64		0,20
NGDN	0,16	0,94	-0,01
NHP2L1	0,49	-0,23	0,71
NKAP	-0,80	0,17	-0,80
NME1-NME2;NME2;NME1;NME2P1	-0,02	-1,89	-0,40
NMT1	0,56	-0,03	1,04
NO66	-0,12	0,62	-0,58
NOC2L	-0,19	0,93	0,82
NOL10	1,29	0,23
NOL12	-0,76	0,10	-0,69
NOM1	-0,29		0,38
NONO	0,48	-1,00	0,47
NOP14	-0,52	-0,21
NOP16	0,51	-0,53	1,45
NOP2	0,28	2,47	1,44
NOP56	1,06	0,97	1,45
NOP58	0,84	1,06	1,48
NOP9	0,53	-0,91	1,30
NPM1	1,13	0,38	1,12
NRF1	0,67		1,09
NSA2	-0,49	0,81	-0,28
NSD1	-0,56	0,16	-0,14
NSF	1,52		1,83
NSUN2	0,28	-0,37	0,58
NSUN5	-0,18	0,56	0,79
NUDT21	-0,91	-0,02	-2,14
NUP155	0,23	0,52	0,78
NUP93	0,21	0,45	1,73
NXF1	-0,88	0,15	-0,51
NXT1	-0,64		-1,40
OGDH;OGDHL	-0,42		-0,76
OGT	1,07		1,01
OSBPL7	-1,02		-1,01
P4HB	0,73	-3,08	0,14
PA2G4	2,07		1,98
PABPC1;PABPC3	1,34	-1,68	1,43
PABPC4	2,66		3,05
PABPN1	0,07		0,37
PAF1	0,10	0,32	1,17
PAICS	2,09	-1,12	-0,05
PARP1	-0,07		0,82
PATZ1	-0,56	0,44	-0,51
PAXBP1	-0,77	0,25	-0,65
PAXIP1	0,11		1,10
PBDC1	0,20		0,13
PBRM1	1,77		0,70
PCBP1	-0,27	-0,67	-0,17
PCBP2	-0,06	-0,65	0,35
PCMT1	-0,77	-0,17	-0,20
PCNA	0,64		0,44
PDCD11	1,11	2,01	0,82
PDCD4	1,84		1,17
PDIA3	-0,14	-4,45	-0,33
PDIA6	-0,40	-2,78	-0,63
PDS5A	1,66	0,12	1,88
PDS5B	0,90	1,12	1,22
PES1	0,97	0,13	1,43
PFKL	1,50		2,16
PGAM5	1,29		1,00
PGK1	1,04		0,41
PHB	1,41	-1,90	-0,76
PHB2	0,28	-0,58	0,05
PHC2	-0,97		-0,33
PHF5A	-0,28	-0,45	-1,39
PHF6	-0,85	-0,35	-0,73
PHGDH	1,35	0,05	1,48
PIP	-0,51	-0,33
PKM	1,44	-3,14	0,83
PLEC		0,08	-2,40
PLK1	1,52	1,63	1,81
PLRG1	0,07	0,03	0,44
PNN	0,16	-0,19	-0,33
PNO1	1,77	0,84	2,34
POC1A	-0,40		-0,11
POLDIP2	1,38	0,56	-0,10
POLDIP3	-0,54		-0,01
POLE	0,16		1,79
POLR1A		0,74	-0,39
POLR1B		0,73	-0,18
POLR2A	0,54	1,67	0,35
POLR2B	2,19	1,46	0,82
POLR2C	0,45	1,13	0,43
POLR2H	1,60		0,54
POLRMT	0,89	1,05	0,93
POP1	-0,80	0,92	0,05
PPAN-P2RY11;PPAN	0,64		0,22
PPFIBP1	0,77		0,11
PPIA	0,72	-2,41	-0,33
PPIB	-0,55	-2,16
PPIE	-0,28		0,28
PPIG	0,19	-0,29	-0,56
PPIH	0,83	-0,10	1,24
PPIL1	-0,09		1,63
PPIL2	0,19		-0,08
PPIL4	-0,67		-1,50
PPP1CA	0,82	-0,06	0,14
PPP1CB	0,24	-0,19	0,37
PPP1CC	-0,02	-0,10	0,37
PPP2CA	2,48	0,38	0,78
PPP2R1A	1,14	0,51	0,81
PPP2R2A	0,75	0,53	2,02
PPP6R3	0,01		0,35
PRDM10	-0,95	0,81
PRDM15	-0,49	0,76
PRDX1	1,33	-0,99	0,37
PRMT1	0,52	-0,64	0,23
PRPF19	-0,20	0,15	0,04
PRPF3	-1,03	-0,52	-0,04
PRPF31	-0,18	-0,27	0,02
PRPF38A	-0,31	0,13	-0,24
PRPF38B	0,44	-1,28	-1,77
PRPF4	0,30	-0,34	0,38
PRPF40A	0,38	-0,28	-0,43
PRPF4B	-0,42	0,48	-1,24
PRPF6	0,31	0,30	-0,39
PRPF8	0,56	0,71	0,46
PRPS1	0,64		0,91
PRPSAP1	0,22		-0,26
PSIP1	0,53	-0,25	1,29
PSMA1	3,01	0,23	1,58
PSMA2	2,15	0,37	1,37
PSMA3	3,42	0,35	1,89
PSMA4	3,02	0,14	1,30
PSMA5	2,12	0,05	1,49
PSMA6	2,98	0,41	1,39
PSMA7	4,12	0,17	1,28
PSMB1	3,08	0,05	1,05
PSMB2	2,77	0,59	1,31
PSMB3	1,69	0,47	1,23
PSMB5	2,61	0,66	1,83
PSMC1	2,13	2,92	1,92
PSMC2	2,48	1,00	1,61
PSMC3	3,61	0,54	1,35
PSMC4	2,04	0,76	1,37
PSMC5	2,22	1,22	1,83
PSMC6	2,85	1,36	2,05
PSMD1	3,55	1,62	2,27
PSMD11	4,58	1,07	2,44
PSMD12	2,04		1,64
PSMD13	2,83		3,27
PSMD14	2,30	1,08	1,90
PSMD2	2,51	0,82	1,28
PSMD3	2,43	1,25	2,24
PSMD4	1,47	0,68	0,75
PSMD6	3,89	1,47	2,05
PSMD7	4,03	0,66	1,87
PSMD8	2,94	0,99	1,89
PSME3	-0,21	-1,06	0,33
PTBP1	1,75	-0,79	0,95
PTGES3	1,80		1,31
PTPN14	-0,04		0,34
PUF60	-0,60	0,18	-1,01
PWP1	-0,07	1,27	-0,15
PYCR2	-0,20		-0,01
RAB11FIP5	-0,95	-2,19	-0,60
RAB1B	-0,15	-1,45	-0,10
RAB7A	-0,42	-1,72	0,45
RAC2;RAC3	0,77		1,21
RAD21	0,58	1,35	2,51
RAD50	0,44		0,87
RALY	1,13	0,99	0,94
RAN	0,45	-1,59	0,58
RAP1B;RAP1A	-0,52	-1,17	-0,76
RARS	2,21	-0,50	1,73
RBBP4	3,41	0,02	0,90
RBBP6	-0,54	0,01	-0,99
RBBP7	1,80	-0,09	0,74
RBM10	0,33		0,92
RBM14	-0,08	-0,38	0,11
RBM22	0,17	-0,02	0,60
RBM25	0,28	-0,52	-0,37
RBM26	0,26		-1,70
RBM27	-0,43	0,49	-0,55
RBM28	0,23		-1,21
RBM39	-0,01	-0,73	-0,30
RBM8A	-0,42	-0,28	-0,44
RBMX	-1,25	-1,07	-0,63
RBMX2	-1,07	0,12	-1,22
RCC2	0,72	-0,55	0,82
RECQL		1,19	0,13
REXO4	-0,56	0,48	-0,83
RFC2	0,94	0,67	1,27
RFC3	0,96	1,25	1,32
RFC4	0,61	0,93	0,83
RFC5	0,95	0,58	1,46
RIF1	-0,14		0,08
RNF138	-0,17		1,03
RNF2	0,10		-0,02
RNPS1	0,18	0,43	-0,80
RP9	-0,11	-0,48	-0,49
RPA1	0,20		1,19
RPF1	1,25	0,23	0,46
RPF2	0,15	1,41	0,07
RPL10	0,09	-0,12	0,85
RPL10A	0,18	0,41	0,37
RPL11	0,38	-0,06	0,50
RPL12	1,41	0,38	0,54
RPL13	0,54	-0,04	0,06
RPL13A;RPL13a	0,42	0,38	0,10
RPL14	0,80	0,53	0,70
RPL15	1,13	0,19	0,70
RPL17;RPL17-C18orf32	0,18	0,25	-0,62
RPL18	0,86	0,25	0,52
RPL18A	0,31	0,48	-0,21
RPL19	0,41	0,13	-0,27
RPL21	0,49	0,00	-0,59
RPL22	-0,73	-0,23	-0,29
RPL22L1	-0,57	-0,24	0,09
RPL23	-0,82	-0,07	-0,21
RPL23A	0,45	0,00	-0,84
RPL24	-0,09	0,76	-0,23
RPL26	0,36	-0,69	-0,32
RPL27	0,34	0,35	0,52
RPL27A	0,42	-0,28	-0,79
RPL28	0,49	-0,13	0,10
RPL3	0,57	0,38	0,73
RPL30	0,27	0,01	0,48
RPL31	0,26	0,16	-0,39
RPL32	0,82	0,22	0,65
RPL34	0,55	0,30	0,24
RPL35	0,52	-0,63	-1,04
RPL35A	0,83	0,25	1,10
RPL36	1,41	0,01	0,69
RPL36A;RPL36A-HNRNPH2	0,20	-0,60	-0,91
RPL37	3,70	-0,80
RPL37A	-0,09	-0,71	0,13
RPL38	-0,18	-0,52	0,09
RPL4	0,76	0,64	0,41
RPL5	0,62	0,10	0,91
RPL6	0,56	0,47	-0,65
RPL7	0,80	0,68	0,87
RPL7A	0,67	0,44	0,36
RPL7L1	-0,08	-0,54	-0,68
RPL8	0,16	0,45	-0,79
RPL9	0,23	0,23	0,88
RPLP0;RPLP0P6	0,62	0,28	0,79
RPLP2	0,90	-0,52	0,90
RPN1	-0,50	-1,47	-1,31
RPP14	-0,07		0,10
RPP30	0,35		-0,55
RPS10;RPS10-NUDT3	0,41	-0,14	0,64
RPS11	0,11	-0,08	-0,11
RPS12	0,80	-0,09	0,61
RPS13	-0,01	-0,06	-0,59
RPS14	0,19	-0,24	0,43
RPS15	0,25	0,03	-0,26
RPS15A	-0,06	-0,18	0,11
RPS16	0,25	0,29	0,86
RPS17	0,16	-0,57	0,31
RPS18	0,37	-0,17	0,54
RPS19	0,74	-0,15	0,65
RPS19BP1	-1,14		-0,44
RPS2	-0,75	-0,45	-0,21
RPS20	0,21	-0,29	0,43
RPS23	0,04	-0,53	-0,91
RPS24	0,30	-0,38	-0,35
RPS25	0,62	-0,01	-0,36
RPS26;RPS26P11	0,36	0,04	0,04
RPS27A	0,96	0,06	0,48
RPS27L	0,31	0,66	0,56
RPS28	1,69	0,53	1,65
RPS29	-0,19	-1,21	-1,68
RPS3	0,08	-0,19	0,70
RPS3A	0,04	-0,14	-0,16
RPS4X	-0,22	-0,41	-0,42
RPS5	0,50	0,26	0,16
RPS6	0,42	-0,12	-0,64
RPS7	0,51	-0,40	-0,07
RPS8	0,55	-0,02	0,08
RPS9	0,26	-0,04	-0,15
RPSA	0,88	-0,35	0,56
RPUSD4	-0,82	1,59	0,55
RRP12	0,66	-0,40	1,54
RRP36	-0,20	-0,12	0,06
RRP7A	-0,26	0,26	0,18
RRS1	0,30	0,92	-0,28
RSBN1	-0,85	0,15	-0,76
RSBN1L	-0,67	-0,49	-1,32
RSRC1	0,04	-0,16	-0,69
RTCB	0,06	-0,92	1,04
RUNX2	2,58		2,41
RUVBL1	1,41	1,14	2,15
RUVBL2	1,35	1,18	1,82
S100A7;S100A7A		-0,84	-0,93
S100A8	-2,82		-1,00
S100A9	-2,14	-0,93	-1,15
SAFB	-0,45	-0,35	-0,74
SAP18	-0,40	0,47	-0,67
SART1	-0,78	0,31	-0,73
SCAF1	-0,58	0,52	-1,03
SCAF4	-0,29	-0,85	-0,34
SCAF8	-0,69	-0,27	-0,55
SDAD1	1,01	-0,60	-0,39
SDF2L1	0,20	-0,49
SEC61A1	-0,40	-0,01	-0,13
SEH1L	0,60	-0,19
SERBP1	0,89	-0,61	0,50
SET;SETSIP	1,28	-1,25	0,33
SF1	-1,03	-0,34	-0,48
SF3A1	-0,29	-1,16	-0,38
SF3A2	-0,60		-0,58
SF3A3	0,30	-0,86	-0,49
SF3B1	0,10	-0,07	-0,10
SF3B2	-0,04	0,21	-0,08
SF3B3	0,28	-0,16	0,01
SF3B4	-0,06		-0,20
SF3B5	0,00	-0,59	-0,24
SF3B6	0,23	-0,03	2,71
SFPQ	-0,21	-0,62	0,82
SFSWAP	-1,20	-0,16	-1,31
SHMT2	1,27	-1,95	0,37
SIN3A	-1,16		-0,88
SIRT7	-1,23	-0,24	-1,36
SKIV2L	1,26		1,02
SKIV2L2	-0,05	0,38	0,52
SKP1	-0,24	-0,31	-0,65
SLC25A1	0,10	0,96	-0,33
SLC25A11	-0,46	0,47	-0,73
SLC25A12	-0,31		-0,13
SLC25A13	0,16	1,58	0,31
SLC25A22;SLC25A18	0,00	1,31	0,00
SLC25A3	0,13	-0,20
SLC25A5	-0,02	0,55	-0,32
SLC25A6	-0,33		-0,07
SLK	-0,06		-0,38
SLTM	-0,21		-0,72
SMAD3;SMAD2	0,09	-0,02	0,35
SMARCA4	1,30	1,74	2,55
SMARCA5	0,20	0,77	0,76
SMARCB1	1,00	0,51	0,64
SMARCC1	1,51	0,67	4,02
SMARCD2	1,85	0,38	4,36
SMC1A	1,20	-0,60	2,63
SMC2	1,22		1,56
SMC3	0,94	0,67	1,82
SMC4	1,10		1,97
SMCHD1	0,20		1,21
SMU1	0,93	0,02	0,21
SND1	0,61	-0,21	0,87
SNIP1	-0,30	0,18	0,12
SNRNP200	0,26	0,82	0,16
SNRNP27	0,17		-0,89
SNRNP40	-0,06	0,28	-0,69
SNRNP70	0,04	0,05	-0,78
SNRPA1	-0,70	0,16	-0,33
SNRPB2	-0,89	0,13	-1,92
SNRPC	0,21	-0,34	0,75
SNRPD1	-0,10	0,07	-0,09
SNRPD2	-0,18	0,06	-0,22
SNRPD3	-0,03	-0,29	0,10
SNRPE	-0,06	-0,22	-0,19
SNRPN;SNRPB	-0,28	-0,23	0,12
SNW1	-0,01	-0,15	0,07
SNX1	0,00		0,83
SNX18	0,46	0,17
SNX5	-0,05		0,04
SON	-0,66	0,82	-0,62
SP1	-0,45	-0,11	0,35
SP2	-1,67	-0,55	-1,57
SP3	-0,42	0,68	-0,59
SPATA5	0,14		0,16
SPOCK2	1,04		1,02
SPTBN1		-0,36	2,58
SREK1	-0,53	0,28	-1,10
SREK1IP1	-0,42	-0,04	-0,87
SRM	-0,09		1,20
SRP14	-0,75	-0,16	-0,72
SRP68	0,32	0,19	0,65
SRP72	-0,47	-0,23	-0,24
SRP9	-1,46	0,43	-1,77
SRPK1	0,51	-0,05	0,45
SRRM1	-0,25	-0,19	-1,40
SRRM2	-0,60	-0,09	-0,40
SRRT	-0,65	-1,13	-0,02
SRSF1	-0,63	-1,31	-1,16
SRSF10	-0,75	-0,38	-1,08
SRSF11	-0,20	0,28	-1,02
SRSF2	0,70		-0,99
SRSF3	0,38	-0,54	-1,08
SRSF5	-0,04		-0,71
SRSF6	-0,14	-0,90	-0,80
SRSF7	-0,67	-0,58	-0,79
SSB	-0,06		-0,04
SSR1	-0,02	-1,20	-0,31
SSR4	1,12	-0,94	-0,64
SSRP1	0,64	1,19	1,65
STAT5B	1,10		1,01
STAU1		-0,29	-0,17
STIP1	1,25		0,61
STK4;STK3	1,46		1,08
STRAP	1,37	-0,31	0,50
SUB1	-0,82	-1,42	-0,05
SUPT16H	1,22	0,82	2,03
SUPT5H	1,39	0,60	2,48
SUPT6H	1,19		2,53
SYMPK	0,48		0,79
SYNCRIP	1,46	-1,08	1,44
TAF10	-0,56	-0,19	-0,30
TAF2	-0,62	-0,46	-0,52
TAF6L	0,41	-0,26	0,82
TAF8	-0,74	-0,07	-0,19
TAOK1	-0,09	-0,02	-0,84
TARDBP	1,36	-0,25	0,45
TARS	1,10	-1,74	1,07
TBC1D10B	-0,60	-0,12	-1,96
TCEB1	-0,81	2,12	-0,45
TCEB2	-0,97		-0,77
TCERG1	0,12	-0,07	1,13
TCF12	0,58		2,28
TCF7;TCF7L2;LEF1	-1,13		-0,80
TCOF1	-0,86	0,26
TCP1	0,84	-0,42	1,23
TECR	0,36	-0,24	-0,27
TFB1M	0,02	0,40	-0,21
TFIP11	-0,33		1,41
THAP11	-0,85	0,26	-0,12
THOC2	0,47	-0,26	-0,36
THRAP3	-0,90	-0,69	-1,12
TIMM50	0,80	1,32	0,88
TKT	1,41		-0,54
TLN1	0,48	-1,89	0,15
TMEM263	-0,34		-0,01
TMPO	0,23	-0,43	0,12
TNPO1	1,16	-0,86	1,84
TOP1	-0,60	0,02	0,12
TOP2A	1,54	1,88	1,84
TOP2B	-0,01	1,89	1,40
TP53BP1	0,10		-0,24
TPI1	0,73	-5,45	-0,53
TPM3;DKFZp686J1372	1,02	-3,36	3,42
TRA2A	-0,64	-0,31	-0,78
TRA2B	-0,83	-0,09	-1,05
TRAP1	1,79	-1,46	1,46
TRIM28	0,13	-0,37	0,04
TRIP12	-0,15	0,51	0,96
TRMT10C	-0,24	0,22	-0,93
TRMT112	-0,23	-0,01	0,44
TRRAP	7,57	6,36	8,71
TUBA1A	-1,26	0,79	-1,82
TUBA1B	0,25	0,82	0,14
TUBA4A	0,59	1,22	0,36
TUBB	0,54	0,80	0,61
TUBB2B	-1,18	0,53	-1,20
TUBB3	-0,45	1,06	0,38
TUBB4B	-0,12	0,70	0,08
TUBG1;TUBG2	0,31		0,56
TUFM	1,44	-0,36	0,54
TXN	-1,93	-0,75	-0,79
TXNL1	0,33		1,71
U2AF1		0,15	-0,46
U2AF1	-0,59	0,28	-0,58
U2AF2	-0,74	-0,07	-1,06
U2SURP	-0,57	-0,32	-0,99
UBA1	2,52	-3,71	1,53
UBA2	0,24		0,75
UBA52;UBB;RPS27A;UBC	0,16	-0,20	-0,36
UBAP2L	0,91		1,30
UBE2C	0,34		0,92
UBR4	0,34	0,00	0,07
UBR5	2,58	0,50	4,82
UBTF	0,53	0,87	1,88
UFM1	-0,48		-0,29
UMPS	1,61	-0,72	-0,29
UPF1	0,97		1,43
UPF3B	0,11		-0,01
USP5	1,11		0,91
USP7	0,27	1,50	0,76
UTP11L	-0,57	0,21	0,90
UTP14A	0,23	0,30	0,29
UTP18	-0,05	0,26	1,95
UTP20	1,47	0,88	2,18
UTP23	-0,52	0,65	-0,29
UTP3	-0,45	1,01	-0,82
VANGL2	-1,31		-1,62
VARS	2,33		0,75
VCP	0,97	-2,22	-0,12
VDAC3	0,79	-1,98	0,62
VEZF1	-0,84	0,24	-1,41
VIM	2,44	-0,34	2,27
VPRBP	-0,21		1,44
VRK1	-0,07		-0,63
WBP11	-0,86	-0,40	-0,94
WDR12	-0,06	0,46	-0,18
WDR26	0,98		1,30
WDR3	0,54	0,97	0,68
WDR33	-0,41		-0,35
WDR43	1,43	0,99
WDR46	1,60	0,04	2,02
WDR5	1,41	1,69	2,24
WDR6	-0,64		-0,38
WDR74	1,03		0,78
WDR83	-0,58	-0,37	-0,18
WHSC1	-0,68	0,69	-0,23
WRNIP1	-0,62		-0,69
WWC1	-1,42		-1,67
WWP1	-1,08		0,05
WWP2	-1,34		-1,06
XAB2	-0,01	1,20	0,05
XPO1	-0,29	-0,26	0,01
XRN2	0,73	-0,79	0,82
YARS	-0,95		-1,01
YBX1	-0,82	-0,98	0,09
YBX3	-0,85	-2,01	-0,10
YME1L1	-0,59	0,32	-0,83
YTHDC1	-1,21		-1,31
YTHDF2	0,59		0,78
YWHAB	0,50	-1,87	0,44
YWHAE	-0,08	-2,15	-0,77
YWHAG	-0,16		-0,20
YWHAQ	0,51	-1,19	-0,17
YWHAZ	-0,04	-2,71	-0,48
ZAP70	-0,20		0,11
ZBTB24	-0,90	1,49
ZBTB7A	-0,56	0,63	-1,21
ZC3H18	0,62		-0,40
ZCCHC17	-0,60	0,29	-0,28
ZFP64	-0,09	0,34	-0,32
ZFP91;ZFP91-CNTF	-0,42	-0,15	-0,72
ZFX;ZFY	-0,43	0,32	-0,69
ZNF148	-0,65	0,56	-0,92
ZNF281	3,15	2,88	1,45
ZNF319	-0,81	0,20	-1,03
ZNF444	0,55	0,44	-0,43
ZNF48	-0,18		-0,70
ZNF532	-0,76		-0,77
ZNF593	-0,20	0,04	0,50
ZNF638	-0,69	1,67	-1,99
ZNF652	-0,30	0,05	-0,84
ZNF653	-1,60		-2,47
ZNF658;ZNF334;DKFZp572F2170;ZNF12;ZNF891;ZFP37;ZNF658B	1,31		-0,43
ZNF668		0,89	-1,41
ZNF740	-0,59		1,15
ZNF771	-1,00	0,90	-1,13
ZNF800	0,03	1,08	-0,88
ZRANB2	1,01		-1,08
ZSCAN21	-0,52		-0,95
ZSCAN25	0,05	1,15	0,07
ZSCAN26;ZNF187	-0,71	0,55	-0,59
